# Supplementary material for: 3-[2-(2,6-Dichloro­anilino)benz­yl]-4-[(4-meth­oxy­benzyl­idene)amino]-1H-1,2,4-triazole-5(4H)-thione
Source: Acta Crystallogr Sect E Struct Rep Online. 2011 Aug 31;67(Pt 9):o2535–6. doi: 10.1107/S1600536811034799 (PMC3200723; doi:10.1107/S1600536811034799)
Supplement: Supplementary file 1 [file e-67-o2535-sup1.cif]

##############################################################################
#                                                                            #
# This CIF contains the data in a paper accepted for publication in          #
# Acta Crystallographica Section E. It conforms to the requirements of       #
# Notes for Authors for Acta Crystallographica Section E, and has been       #
# peer reviewed under the auspices of the IUCr Commission on Journals.       #
#                                                                            #
# Full details of the Crystallographic Information File format               #
# are given in the paper "The Crystallographic Information File (CIF):       #
# a New Standard Archive File for Crystallography" by S. R. Hall, F. H.      #
# Allen and I. D. Brown [Acta Cryst. (1991), A47, 655-685].                  #
#                                                                            #
# The current version of the core CIF dictionary is obtainable from          #
# ftp://ftp.iucr.org/pub/cif_core.dic.                                       #
#                                                                            #
# Software is freely available for graphical display of the structure(s)     #
# in this CIF. For information consult the CIF software page                 #
# http://www.iucr.org/resources/cif/software.                                #
#                                                                            #
# This file may be used for bona fide research purposes within the           #
# scientific community so long as proper attribution is given to the journal # 
# article from which it was obtained.                                        #
#                                                                            #
##############################################################################
data_I
_audit_creation_method     SHELXL-97
_chemical_name_systematic
;
3-[2-(2,6-Dichloroanilino)benzyl]-4-[(4-methoxybenzylidene)amino]-
1<i>H</i>-1,2,4-triazole-5(4<i>H</i>)-thione
;
_chemical_name_common     ?
_chemical_formula_moiety     'C23 H19 Cl2 N5 O S'
_chemical_formula_sum     'C23 H19 Cl2 N5 O S'
_chemical_formula_iupac     'C23 H19 Cl2 N5 O S'
_chemical_formula_weight     484.39
_chemical_melting_point     509
_symmetry_cell_setting     triclinic
_symmetry_space_group_name_H-M     'P -1'
_symmetry_space_group_name_Hall     '-P 1'
loop_
    _symmetry_equiv_pos_as_xyz
    'x, y, z'
    '-x, -y, -z'
_cell_length_a     7.9438(4)
_cell_length_b     10.9163(7)
_cell_length_c     14.0384(8)
_cell_angle_alpha     75.332(5)
_cell_angle_beta     75.807(5)
_cell_angle_gamma     88.410(5)
_cell_volume     1140.98(11)
_cell_formula_units_Z     2
_cell_measurement_reflns_used     4009
_cell_measurement_theta_min     2.72
_cell_measurement_theta_max     25.00
_cell_measurement_temperature     293(2)
_exptl_crystal_description     prism
_exptl_crystal_colour     colourless
_exptl_crystal_size_max     0.22
_exptl_crystal_size_mid     0.15
_exptl_crystal_size_min     0.12
_exptl_crystal_density_diffrn     1.410
_exptl_crystal_density_meas     ?
_exptl_crystal_density_method     'not measured'
_exptl_crystal_F_000     500
_exptl_absorpt_coefficient_mu     0.402
_exptl_absorpt_correction_type     multi-scan
_exptl_absorpt_process_details
                           '(<i>CrysAlis PRO RED</i>; Oxford Diffraction, 2010)'
_exptl_absorpt_correction_T_min     0.7900
_exptl_absorpt_correction_T_max     1.0000
_exptl_special_details
;
<i>CrysAlis PRO</i>, Oxford Diffraction Ltd., Version 1.171.33.55 (release
05--01--2010 CrysAlis171. NET) Empirical absorption correction using spherical
harmonics, implemented in SCALE3 ABSPACK scaling algorithm.
Elemental analysis for C~23~H~19~C~l2~N~5~OS (484): Calculated C 57.03, H 3.95,
N 14.46; Found C 56.65, H 3.87, N 14.39. IR (\n cm^-1^, KBr): 3331 (NH), 2931
(C---H aliphatic), 1604 (C\\db N imine linkage), 1257 (C\\db S), 1153 (C---O
of methoxy group). 1H NMR (DMSO):\d (p.p.m.) = 3.80 (s, 3H, 4- OCH~3~), 4.23
(s, 2H, Ar---CH~2~), 6.19 (s, 1H, Ar---NH), 7.27--6.97 (m, 5H, Ar---H), 7.35
(d, 2H, Ar---H), 7.48 (d, 2H, Ar---H), 7.64 (d, 2H, Ar---H), 9.85 (s, 1H, CH),
13.46 (s, 1H, NH). 13 C NMR:\d (p.p.m.) = 28.05 (Ar---CH~2~), 121--134
(aromatic carbons), 149.52 (C~5~-of 1,2,4-triazole), 161.65 (C of imine
linkage), 163.17 (C~3~-of 1,2,4-triazole).
;
_diffrn_ambient_temperature     293(2)
_diffrn_radiation_type     MoK\a
_diffrn_radiation_wavelength     0.71073
_diffrn_radiation_source     'fine-focus sealed tube'
_diffrn_radiation_monochromator     graphite
_diffrn_measurement_device_type
;
Oxford Diffraction Xcalibur
;
_diffrn_measurement_method     \w
_diffrn_detector_area_resol_mean     15.9821
_diffrn_reflns_number     7560
_diffrn_reflns_av_R_equivalents     0.0252
_diffrn_reflns_av_sigmaI/netI     0.0478
_diffrn_reflns_theta_min     2.72
_diffrn_reflns_theta_max     25.00
_diffrn_reflns_theta_full     25.00
_diffrn_measured_fraction_theta_max     0.999
_diffrn_measured_fraction_theta_full     0.999
_diffrn_reflns_limit_h_min     -9
_diffrn_reflns_limit_h_max     9
_diffrn_reflns_limit_k_min     -12
_diffrn_reflns_limit_k_max     12
_diffrn_reflns_limit_l_min     -16
_diffrn_reflns_limit_l_max     16
_diffrn_standards_number     0
_diffrn_standards_interval_count     ?
_diffrn_standards_interval_time     ?
_diffrn_standards_decay_%     ?
_refine_special_details
;
Refinement of <i>F</i>^2^ against ALL reflections. The weighted <i>R</i>-factor
<i>wR</i> and goodness of fit <i>S</i> are based on <i>F</i>^2^, conventional
<i>R</i>-factors <i>R</i> are based on <i>F</i>, with <i>F</i> set to zero for
negative <i>F</i>^2^. The threshold expression of <i>F</i>^2^ >
2\s(<i>F</i>^2^) is used only for calculating <i>R</i>-factors(gt) <i>etc</i>.
and is not relevant to the choice of reflections for refinement.
<i>R</i>-factors based on <i>F</i>^2^ are statistically about twice as large
as those based on <i>F</i>, and <i>R</i>- factors based on ALL data will be
even larger.
;
_reflns_number_total     4009
_reflns_number_gt     2735
_reflns_threshold_expression     I>2\s(I)
_refine_ls_structure_factor_coef     Fsqd
_refine_ls_matrix_type     full
_refine_ls_R_factor_all     0.0876
_refine_ls_R_factor_gt     0.0572
_refine_ls_wR_factor_gt     0.1440
_refine_ls_wR_factor_ref     0.1586
_refine_ls_goodness_of_fit_ref     1.056
_refine_ls_restrained_S_all     1.056
_refine_ls_number_reflns     4009
_refine_ls_number_parameters     289
_refine_ls_number_restraints     0
_refine_ls_hydrogen_treatment     constr
_refine_ls_weighting_scheme     calc
_refine_ls_weighting_details
         'calc w=1/[\s^2^(Fo^2^)+(0.0714P)^2^+0.2386P] where P=(Fo^2^+2Fc^2^)/3'
_atom_sites_solution_hydrogens     geom
_atom_sites_solution_primary     direct
_atom_sites_solution_secondary     difmap
_refine_ls_shift/su_max     0.000
_refine_ls_shift/su_mean     0.000
_refine_diff_density_max     0.365
_refine_diff_density_min     -0.441
_refine_ls_extinction_method     none
_refine_ls_extinction_coef     ?
loop_
    _atom_type_symbol
    _atom_type_description
    _atom_type_scat_dispersion_real
    _atom_type_scat_dispersion_imag
    _atom_type_scat_source
    'C' 'C' 0.0033 0.0016
                         'International Tables Vol C Tables 4.2.6.8 and 6.1.1.4'
    'H' 'H' 0.0000 0.0000
                         'International Tables Vol C Tables 4.2.6.8 and 6.1.1.4'
    'N' 'N' 0.0061 0.0033
                         'International Tables Vol C Tables 4.2.6.8 and 6.1.1.4'
    'O' 'O' 0.0106 0.0060
                         'International Tables Vol C Tables 4.2.6.8 and 6.1.1.4'
    'S' 'S' 0.1246 0.1234
                         'International Tables Vol C Tables 4.2.6.8 and 6.1.1.4'
    'Cl' 'Cl' 0.1484 0.1585
                         'International Tables Vol C Tables 4.2.6.8 and 6.1.1.4'
_computing_data_collection
                            '<i>CrysAlis PRO CCD</i> (Oxford Diffraction, 2010)'
_computing_cell_refinement
                            '<i>CrysAlis PRO CCD</i> (Oxford Diffraction, 2010)'
_computing_data_reduction
                            '<i>CrysAlis PRO RED</i> (Oxford Diffraction, 2010)'
_computing_structure_solution     '<i>SHELXS97</i> (Sheldrick, 2008)'
_computing_structure_refinement     '<i>SHELXL97</i> (Sheldrick, 2008)'
_computing_molecular_graphics
;
<i>ORTEP-3</i> (Farrugia, 1997) and <i>CAMERON</i> (Watkin <i>et
al.</i>,
1993)
;
_computing_publication_material     '<i>WinGX</i> (Farrugia, 1999)'
loop_
    _atom_site_type_symbol
    _atom_site_label
    _atom_site_fract_x
    _atom_site_fract_y
    _atom_site_fract_z
    _atom_site_U_iso_or_equiv
    _atom_site_adp_type
    _atom_site_calc_flag
    _atom_site_refinement_flags
    _atom_site_occupancy
    _atom_site_symmetry_multiplicity
    _atom_site_disorder_assembly
    _atom_site_disorder_group
    Cl Cl1 -0.18788(15) 0.88750(10) 0.85215(8) 0.0827(4) Uani d . 1 1 . .
    Cl Cl2 0.24757(15) 0.78540(10) 1.10115(8) 0.0812(4) Uani d . 1 1 . .
    S S3 0.22012(14) 0.90073(10) 0.41182(7) 0.0742(3) Uani d . 1 1 . .
    O O4 1.0724(3) 0.4658(2) 0.3076(2) 0.0755(7) Uani d . 1 1 . .
    N N5 0.1553(4) 0.8259(2) 0.89938(19) 0.0510(7) Uani d . 1 1 . .
    H H5 0.1832 0.8940 0.8513 0.061 Uiso calc R 1 1 . .
    N N6 0.2131(4) 0.9612(3) 0.6750(2) 0.0594(8) Uani d . 1 1 . .
    N N7 0.3781(3) 0.8614(2) 0.57024(18) 0.0495(7) Uani d . 1 1 . .
    N N8 0.1506(4) 0.9675(3) 0.5909(2) 0.0597(8) Uani d . 1 1 . .
    H H8 0.0572 1.0054 0.5821 0.072 Uiso calc R 1 1 . .
    N N9 0.5297(4) 0.8041(3) 0.53284(19) 0.0546(7) Uani d . 1 1 . .
    C C10 -0.2520(6) 0.8508(3) 1.1467(3) 0.0814(14) Uani d . 1 1 . .
    H H10 -0.3429 0.8562 1.2015 0.098 Uiso calc R 1 1 . .
    C C11 -0.0915(6) 0.8223(3) 1.1616(3) 0.0696(11) Uani d . 1 1 . .
    H H11 -0.0726 0.8084 1.2262 0.083 Uiso calc R 1 1 . .
    C C12 0.0435(5) 0.8140(3) 1.0804(3) 0.0561(9) Uani d . 1 1 . .
    C C13 0.0187(4) 0.8306(3) 0.9827(2) 0.0461(8) Uani d . 1 1 . .
    C C14 -0.1480(5) 0.8606(3) 0.9718(3) 0.0543(9) Uani d . 1 1 . .
    C C15 -0.2817(5) 0.8718(3) 1.0521(3) 0.0702(11) Uani d . 1 1 . .
    H H15 -0.3913 0.8934 1.0422 0.084 Uiso calc R 1 1 . .
    C C16 0.2500(4) 0.7173(3) 0.8888(2) 0.0464(8) Uani d . 1 1 . .
    C C17 0.2012(5) 0.6003(3) 0.9570(3) 0.0574(9) Uani d . 1 1 . .
    H H17 0.1039 0.5925 1.0111 0.069 Uiso calc R 1 1 . .
    C C18 0.2970(6) 0.4949(3) 0.9447(3) 0.0718(11) Uani d . 1 1 . .
    H H18 0.2648 0.4171 0.9916 0.086 Uiso calc R 1 1 . .
    C C19 0.4378(6) 0.5039(4) 0.8646(4) 0.0759(12) Uani d . 1 1 . .
    H H19 0.5003 0.4326 0.8560 0.091 Uiso calc R 1 1 . .
    C C20 0.4865(5) 0.6194(4) 0.7968(3) 0.0650(10) Uani d . 1 1 . .
    H H20 0.5825 0.6250 0.7423 0.078 Uiso calc R 1 1 . .
    C C21 0.3969(4) 0.7281(3) 0.8072(2) 0.0494(8) Uani d . 1 1 . .
    C C22 0.4599(4) 0.8547(3) 0.7349(2) 0.0547(8) Uani d . 1 1 . .
    H H22A 0.4575 0.9172 0.7735 0.066 Uiso calc R 1 1 . .
    H H22B 0.5793 0.8488 0.6985 0.066 Uiso calc R 1 1 . .
    C C23 0.3522(5) 0.8972(3) 0.6606(2) 0.0521(8) Uani d . 1 1 . .
    C C24 0.2465(5) 0.9101(3) 0.5241(2) 0.0544(9) Uani d . 1 1 . .
    C C25 0.5168(5) 0.7271(3) 0.4798(2) 0.0581(9) Uani d . 1 1 . .
    H H25 0.4086 0.7128 0.4694 0.070 Uiso calc R 1 1 . .
    C C26 0.6628(5) 0.6615(3) 0.4353(2) 0.0518(8) Uani d . 1 1 . .
    C C27 0.8297(5) 0.6764(3) 0.4456(2) 0.0558(9) Uani d . 1 1 . .
    H H27 0.8513 0.7316 0.4823 0.067 Uiso calc R 1 1 . .
    C C28 0.9630(5) 0.6107(3) 0.4021(2) 0.0573(9) Uani d . 1 1 . .
    H H28 1.0745 0.6220 0.4091 0.069 Uiso calc R 1 1 . .
    C C29 0.9330(5) 0.5268(3) 0.3474(2) 0.0541(8) Uani d . 1 1 . .
    C C30 0.7691(5) 0.5119(3) 0.3362(3) 0.0592(9) Uani d . 1 1 . .
    H H30 0.7479 0.4564 0.2996 0.071 Uiso calc R 1 1 . .
    C C31 0.6365(5) 0.5787(3) 0.3789(3) 0.0640(10) Uani d . 1 1 . .
    H H31 0.5259 0.5687 0.3700 0.077 Uiso calc R 1 1 . .
    C C32 1.0423(6) 0.3783(5) 0.2520(4) 0.1100(17) Uani d . 1 1 . .
    H H32A 1.1497 0.3409 0.2272 0.165 Uiso calc R 1 1 . .
    H H32B 0.9973 0.4224 0.1956 0.165 Uiso calc R 1 1 . .
    H H32C 0.9599 0.3130 0.2959 0.165 Uiso calc R 1 1 . .
loop_
    _atom_site_aniso_label
    _atom_site_aniso_U_11
    _atom_site_aniso_U_22
    _atom_site_aniso_U_33
    _atom_site_aniso_U_12
    _atom_site_aniso_U_13
    _atom_site_aniso_U_23
    Cl1 0.0819(8) 0.0906(7) 0.1017(8) 0.0203(6) -0.0537(6) -0.0428(6)
    Cl2 0.0908(8) 0.0765(7) 0.0882(7) 0.0164(6) -0.0510(6) -0.0159(5)
    S3 0.0749(7) 0.0830(7) 0.0687(6) 0.0060(6) -0.0279(5) -0.0169(5)
    O4 0.0627(17) 0.0854(18) 0.0940(18) 0.0095(14) -0.0230(14) -0.0482(15)
    N5 0.0553(18) 0.0385(14) 0.0511(15) 0.0053(12) -0.0086(13) -0.0019(12)
    N6 0.061(2) 0.0668(18) 0.0522(16) 0.0066(16) -0.0165(14) -0.0156(14)
    N7 0.0478(17) 0.0534(16) 0.0455(14) -0.0031(13) -0.0115(13) -0.0089(12)
    N8 0.0598(19) 0.0663(18) 0.0539(16) 0.0106(15) -0.0212(15) -0.0108(14)
    N9 0.0556(19) 0.0581(17) 0.0484(15) 0.0009(14) -0.0095(13) -0.0134(13)
    C10 0.088(3) 0.052(2) 0.075(3) 0.006(2) 0.022(2) -0.004(2)
    C11 0.100(3) 0.049(2) 0.049(2) 0.010(2) -0.009(2) -0.0045(16)
    C12 0.070(2) 0.0380(17) 0.057(2) 0.0060(16) -0.0170(18) -0.0043(15)
    C13 0.054(2) 0.0304(15) 0.0510(18) 0.0007(14) -0.0115(16) -0.0068(14)
    C14 0.057(2) 0.0383(17) 0.071(2) 0.0026(15) -0.0199(19) -0.0160(16)
    C15 0.052(2) 0.051(2) 0.098(3) 0.0028(17) -0.004(2) -0.015(2)
    C16 0.0443(19) 0.0424(17) 0.0592(19) 0.0039(15) -0.0234(16) -0.0147(15)
    C17 0.060(2) 0.0435(19) 0.068(2) -0.0002(17) -0.0195(18) -0.0086(17)
    C18 0.088(3) 0.045(2) 0.092(3) 0.011(2) -0.043(3) -0.017(2)
    C19 0.081(3) 0.063(3) 0.104(3) 0.035(2) -0.049(3) -0.036(2)
    C20 0.049(2) 0.083(3) 0.078(2) 0.022(2) -0.0300(19) -0.038(2)
    C21 0.0428(19) 0.059(2) 0.0560(19) 0.0041(16) -0.0241(16) -0.0199(16)
    C22 0.046(2) 0.071(2) 0.0493(18) -0.0040(17) -0.0130(15) -0.0165(17)
    C23 0.055(2) 0.0539(19) 0.0455(18) -0.0076(17) -0.0093(16) -0.0105(15)
    C24 0.056(2) 0.0509(19) 0.0497(19) -0.0072(17) -0.0087(17) -0.0047(16)
    C25 0.055(2) 0.057(2) 0.059(2) -0.0110(17) -0.0118(17) -0.0092(18)
    C26 0.055(2) 0.0504(19) 0.0457(18) -0.0058(17) -0.0056(16) -0.0093(15)
    C27 0.066(2) 0.055(2) 0.0490(19) -0.0101(18) -0.0196(17) -0.0111(16)
    C28 0.054(2) 0.062(2) 0.060(2) 0.0003(18) -0.0215(17) -0.0155(17)
    C29 0.059(2) 0.0513(19) 0.0526(19) -0.0038(17) -0.0164(17) -0.0110(16)
    C30 0.059(2) 0.058(2) 0.066(2) -0.0079(18) -0.0129(18) -0.0270(17)
    C31 0.054(2) 0.068(2) 0.074(2) -0.0113(19) -0.0163(19) -0.0233(19)
    C32 0.078(3) 0.134(4) 0.151(4) 0.009(3) -0.023(3) -0.102(4)
_geom_special_details
;
All s.u.'s (except the s.u. in the dihedral angle between two l.s. planes) are
estimated using the full covariance matrix. The cell s.u.'s are taken into
account individually in the estimation of s.u.'s in distances, angles and
torsion angles; correlations between s.u.'s in cell parameters are only used
when they are defined by crystal symmetry. An approximate (isotropic)
treatment of cell s.u.'s is used for estimating s.u.'s involving l.s. planes.
;
loop_
    _geom_bond_atom_site_label_1
    _geom_bond_atom_site_label_2
    _geom_bond_site_symmetry_2
    _geom_bond_distance
    _geom_bond_publ_flag
    Cl1 C14 . 1.736(3) ?
    Cl2 C12 . 1.722(4) ?
    S3 C24 . 1.668(3) ?
    O4 C29 . 1.351(4) ?
    O4 C32 . 1.436(5) ?
    N5 C13 . 1.398(4) ?
    N5 C16 . 1.406(4) ?
    N5 H5 . 0.8600 ?
    N6 C23 . 1.291(4) ?
    N6 N8 . 1.374(4) ?
    N7 C24 . 1.387(4) ?
    N7 C23 . 1.387(4) ?
    N7 N9 . 1.390(4) ?
    N8 C24 . 1.332(4) ?
    N8 H8 . 0.8600 ?
    N9 C25 . 1.277(4) ?
    C10 C11 . 1.358(6) ?
    C10 C15 . 1.366(6) ?
    C10 H10 . 0.9300 ?
    C11 C12 . 1.380(5) ?
    C11 H11 . 0.9300 ?
    C12 C13 . 1.399(4) ?
    C13 C14 . 1.392(4) ?
    C14 C15 . 1.374(5) ?
    C15 H15 . 0.9300 ?
    C16 C17 . 1.388(4) ?
    C16 C21 . 1.405(4) ?
    C17 C18 . 1.385(5) ?
    C17 H17 . 0.9300 ?
    C18 C19 . 1.364(5) ?
    C18 H18 . 0.9300 ?
    C19 C20 . 1.372(5) ?
    C19 H19 . 0.9300 ?
    C20 C21 . 1.387(4) ?
    C20 H20 . 0.9300 ?
    C21 C22 . 1.506(5) ?
    C22 C23 . 1.485(4) ?
    C22 H22A . 0.9700 ?
    C22 H22B . 0.9700 ?
    C25 C26 . 1.439(5) ?
    C25 H25 . 0.9300 ?
    C26 C27 . 1.387(5) ?
    C26 C31 . 1.394(5) ?
    C27 C28 . 1.368(5) ?
    C27 H27 . 0.9300 ?
    C28 C29 . 1.394(5) ?
    C28 H28 . 0.9300 ?
    C29 C30 . 1.368(5) ?
    C30 C31 . 1.368(5) ?
    C30 H30 . 0.9300 ?
    C31 H31 . 0.9300 ?
    C32 H32A . 0.9600 ?
    C32 H32B . 0.9600 ?
    C32 H32C . 0.9600 ?
loop_
    _geom_angle_atom_site_label_1
    _geom_angle_atom_site_label_2
    _geom_angle_atom_site_label_3
    _geom_angle_site_symmetry_1
    _geom_angle_site_symmetry_3
    _geom_angle
    _geom_angle_publ_flag
    C29 O4 C32 . . 116.6(3) ?
    C13 N5 C16 . . 124.4(3) ?
    C13 N5 H5 . . 117.8 ?
    C16 N5 H5 . . 117.8 ?
    C23 N6 N8 . . 104.2(3) ?
    C24 N7 C23 . . 108.2(3) ?
    C24 N7 N9 . . 130.0(3) ?
    C23 N7 N9 . . 121.0(3) ?
    C24 N8 N6 . . 114.6(3) ?
    C24 N8 H8 . . 122.7 ?
    N6 N8 H8 . . 122.7 ?
    C25 N9 N7 . . 116.4(3) ?
    C11 C10 C15 . . 120.8(4) ?
    C11 C10 H10 . . 119.6 ?
    C15 C10 H10 . . 119.6 ?
    C10 C11 C12 . . 119.7(4) ?
    C10 C11 H11 . . 120.1 ?
    C12 C11 H11 . . 120.1 ?
    C11 C12 C13 . . 121.7(4) ?
    C11 C12 Cl2 . . 118.4(3) ?
    C13 C12 Cl2 . . 119.9(3) ?
    C14 C13 N5 . . 121.6(3) ?
    C14 C13 C12 . . 116.0(3) ?
    N5 C13 C12 . . 122.3(3) ?
    C15 C14 C13 . . 122.3(3) ?
    C15 C14 Cl1 . . 118.8(3) ?
    C13 C14 Cl1 . . 118.9(3) ?
    C10 C15 C14 . . 119.4(4) ?
    C10 C15 H15 . . 120.3 ?
    C14 C15 H15 . . 120.3 ?
    C17 C16 C21 . . 119.5(3) ?
    C17 C16 N5 . . 121.5(3) ?
    C21 C16 N5 . . 119.0(3) ?
    C18 C17 C16 . . 120.2(4) ?
    C18 C17 H17 . . 119.9 ?
    C16 C17 H17 . . 119.9 ?
    C19 C18 C17 . . 120.7(4) ?
    C19 C18 H18 . . 119.7 ?
    C17 C18 H18 . . 119.7 ?
    C18 C19 C20 . . 119.3(3) ?
    C18 C19 H19 . . 120.3 ?
    C20 C19 H19 . . 120.3 ?
    C19 C20 C21 . . 122.1(4) ?
    C19 C20 H20 . . 119.0 ?
    C21 C20 H20 . . 119.0 ?
    C20 C21 C16 . . 118.2(3) ?
    C20 C21 C22 . . 120.7(3) ?
    C16 C21 C22 . . 121.1(3) ?
    C23 C22 C21 . . 112.3(3) ?
    C23 C22 H22A . . 109.2 ?
    C21 C22 H22A . . 109.2 ?
    C23 C22 H22B . . 109.2 ?
    C21 C22 H22B . . 109.2 ?
    H22A C22 H22B . . 107.9 ?
    N6 C23 N7 . . 110.6(3) ?
    N6 C23 C22 . . 125.3(3) ?
    N7 C23 C22 . . 123.8(3) ?
    N8 C24 N7 . . 102.3(3) ?
    N8 C24 S3 . . 129.5(3) ?
    N7 C24 S3 . . 128.2(3) ?
    N9 C25 C26 . . 122.7(3) ?
    N9 C25 H25 . . 118.6 ?
    C26 C25 H25 . . 118.6 ?
    C27 C26 C31 . . 117.9(3) ?
    C27 C26 C25 . . 123.3(3) ?
    C31 C26 C25 . . 118.8(3) ?
    C28 C27 C26 . . 120.6(3) ?
    C28 C27 H27 . . 119.7 ?
    C26 C27 H27 . . 119.7 ?
    C27 C28 C29 . . 120.6(3) ?
    C27 C28 H28 . . 119.7 ?
    C29 C28 H28 . . 119.7 ?
    O4 C29 C30 . . 124.3(3) ?
    O4 C29 C28 . . 116.3(3) ?
    C30 C29 C28 . . 119.4(3) ?
    C31 C30 C29 . . 119.9(3) ?
    C31 C30 H30 . . 120.0 ?
    C29 C30 H30 . . 120.0 ?
    C30 C31 C26 . . 121.7(4) ?
    C30 C31 H31 . . 119.2 ?
    C26 C31 H31 . . 119.2 ?
    O4 C32 H32A . . 109.5 ?
    O4 C32 H32B . . 109.5 ?
    H32A C32 H32B . . 109.5 ?
    O4 C32 H32C . . 109.5 ?
    H32A C32 H32C . . 109.5 ?
    H32B C32 H32C . . 109.5 ?
loop_
    _geom_torsion_atom_site_label_1
    _geom_torsion_atom_site_label_2
    _geom_torsion_atom_site_label_3
    _geom_torsion_atom_site_label_4
    _geom_torsion_site_symmetry_1
    _geom_torsion_site_symmetry_2
    _geom_torsion_site_symmetry_3
    _geom_torsion_site_symmetry_4
    _geom_torsion
    _geom_torsion_publ_flag
    C23 N6 N8 C24 . . . . -0.3(4) ?
    C24 N7 N9 C25 . . . . -40.8(4) ?
    C23 N7 N9 C25 . . . . 150.3(3) ?
    C15 C10 C11 C12 . . . . -0.2(6) ?
    C10 C11 C12 C13 . . . . -1.9(5) ?
    C10 C11 C12 Cl2 . . . . 176.8(3) ?
    C16 N5 C13 C14 . . . . -119.6(3) ?
    C16 N5 C13 C12 . . . . 64.8(4) ?
    C11 C12 C13 C14 . . . . 2.4(5) ?
    Cl2 C12 C13 C14 . . . . -176.3(2) ?
    C11 C12 C13 N5 . . . . 178.2(3) ?
    Cl2 C12 C13 N5 . . . . -0.5(4) ?
    N5 C13 C14 C15 . . . . -176.7(3) ?
    C12 C13 C14 C15 . . . . -0.9(5) ?
    N5 C13 C14 Cl1 . . . . 2.2(4) ?
    C12 C13 C14 Cl1 . . . . 178.1(2) ?
    C11 C10 C15 C14 . . . . 1.6(6) ?
    C13 C14 C15 C10 . . . . -1.1(5) ?
    Cl1 C14 C15 C10 . . . . 180.0(3) ?
    C13 N5 C16 C17 . . . . 7.4(5) ?
    C13 N5 C16 C21 . . . . -172.8(3) ?
    C21 C16 C17 C18 . . . . 0.2(5) ?
    N5 C16 C17 C18 . . . . 180.0(3) ?
    C16 C17 C18 C19 . . . . -1.4(6) ?
    C17 C18 C19 C20 . . . . 1.2(6) ?
    C18 C19 C20 C21 . . . . 0.2(6) ?
    C19 C20 C21 C16 . . . . -1.4(5) ?
    C19 C20 C21 C22 . . . . 176.4(3) ?
    C17 C16 C21 C20 . . . . 1.2(4) ?
    N5 C16 C21 C20 . . . . -178.6(3) ?
    C17 C16 C21 C22 . . . . -176.6(3) ?
    N5 C16 C21 C22 . . . . 3.6(4) ?
    C20 C21 C22 C23 . . . . 105.1(4) ?
    C16 C21 C22 C23 . . . . -77.1(4) ?
    N8 N6 C23 N7 . . . . -0.8(4) ?
    N8 N6 C23 C22 . . . . -174.4(3) ?
    C24 N7 C23 N6 . . . . 1.5(4) ?
    N9 N7 C23 N6 . . . . 172.7(3) ?
    C24 N7 C23 C22 . . . . 175.3(3) ?
    N9 N7 C23 C22 . . . . -13.6(5) ?
    C21 C22 C23 N6 . . . . 87.7(4) ?
    C21 C22 C23 N7 . . . . -85.1(4) ?
    N6 N8 C24 N7 . . . . 1.2(4) ?
    N6 N8 C24 S3 . . . . -177.5(3) ?
    C23 N7 C24 N8 . . . . -1.6(3) ?
    N9 N7 C24 N8 . . . . -171.6(3) ?
    C23 N7 C24 S3 . . . . 177.1(2) ?
    N9 N7 C24 S3 . . . . 7.1(5) ?
    N7 N9 C25 C26 . . . . 179.4(3) ?
    N9 C25 C26 C27 . . . . -0.4(5) ?
    N9 C25 C26 C31 . . . . 179.7(3) ?
    C31 C26 C27 C28 . . . . -0.6(5) ?
    C25 C26 C27 C28 . . . . 179.5(3) ?
    C26 C27 C28 C29 . . . . -0.5(5) ?
    C32 O4 C29 C30 . . . . -1.3(5) ?
    C32 O4 C29 C28 . . . . 179.4(4) ?
    C27 C28 C29 O4 . . . . -179.7(3) ?
    C27 C28 C29 C30 . . . . 0.9(5) ?
    O4 C29 C30 C31 . . . . -179.5(3) ?
    C28 C29 C30 C31 . . . . -0.3(5) ?
    C29 C30 C31 C26 . . . . -0.8(5) ?
    C27 C26 C31 C30 . . . . 1.2(5) ?
    C25 C26 C31 C30 . . . . -178.9(3) ?
loop_
    _geom_hbond_atom_site_label_D
    _geom_hbond_atom_site_label_H
    _geom_hbond_atom_site_label_A
    _geom_hbond_site_symmetry_A
    _geom_hbond_distance_DH
    _geom_hbond_distance_HA
    _geom_hbond_distance_DA
    _geom_hbond_angle_DHA
    _geom_hbond_publ_flag
    N5 H5 N6 . 0.86 2.35 3.047(4) 139 yes
    N8 H8 S3 2_576 0.86 2.40 3.246(3) 170 yes
    C11 H11 Cg1 1_654 0.93 2.79 3.465(4) 125 yes
data_global
_journal_data_validation_number     ?
_journal_date_recd_electronic     2011-08-22
_journal_date_accepted     2011-08-24
_journal_name_full     'Acta Crystallographica, Section E'
_journal_year     2011
_journal_volume     67
_journal_issue      9
_journal_page_first     o2535
_journal_page_last     o2536
_journal_paper_category     QO
_journal_coeditor_code     WN2450
_publ_contact_author_name     'M.Vinduvahini'
_publ_contact_author_address
;
Department of Physics
Sri D Devaraja Urs Govt. First Grade College
Hunsur-571105, Mysore District
Karnataka, India.
;
_publ_contact_author_email     'vinduvahinim@yahoo.in'
_publ_contact_author_fax     '+91 0821 2518101'
_publ_contact_author_phone     '+91 0821 2518101'
_publ_section_title
;\
3-[2-(2,6-Dichloroanilino)benzyl]-4-[(4-methoxybenzylidene)amino]-1<i>H</i>-1,\
2,4-triazole-5(4<i>H</i>)-thione
;
loop_
    _publ_author_name
    _publ_author_address
    'M. Vinduvahini'
;
Department of Physics
Sri D Devaraja Urs Govt. First Grade College
Hunsur 571 105, Mysore District
Karnataka, India
;
    'K. R. Roopashree'
;
Department of Physics
Yuvaraja's College (Constituent College)
University of Mysore, Mysore 570 005
Karnataka, India
;
    'Suman Bhattacharya'
;
Department of Chemistry
Pondicherry University
Pondicherry 605 014, India
;
    'K. Mohan Krishna'
;
Department of Pharmacy
JSS College of Pharmacy
Mysore 570015
Karnataka, India
;
    'Venkatesh B. Devaru'
;
Department of P.G. Studies in Physics
L V D College, Raichur 584 103
Karnataka, India.
;
