# Supplementary material for: 3-[2-(2,6-Dichloro­anilino)benz­yl]-4-[(4-meth­oxy­benzyl­idene)amino]-1H-1,2,4-triazole-5(4H)-thione
Source: Acta Crystallogr Sect E Struct Rep Online. 2011 Aug 31;67(Pt 9):o2535–6. doi: 10.1107/S1600536811034799 (PMC3200723; doi:10.1107/S1600536811034799)
Supplement: Supplementary file 2 [file e-67-o2535-Isup2.hkl]

#
# h,k,l, Fc-squared, Fo-squared, sigma(Fo-squared) and status flag
#
data_I
_shelx_title ' BKS-DG-SBF in P-1'
_shelx_refln_list_code          4
_shelx_F_calc_maximum      167.44
_exptl_crystal_F_000       500.00
_reflns_d_resolution_high  0.8409
 
loop_
 _symmetry_equiv_pos_as_xyz
 'x, y, z'
 '-x, -y, -z'
 
_cell_length_a     7.9438
_cell_length_b    10.9163
_cell_length_c    14.0384
_cell_angle_alpha  75.332
_cell_angle_beta   75.807
_cell_angle_gamma  88.410
 
_shelx_F_squared_multiplier     1.000
 
loop_
 _refln_index_h
 _refln_index_k
 _refln_index_l
 _refln_F_squared_calc
 _refln_F_squared_meas
 _refln_F_squared_sigma
 _refln_observed_status
   2   0   0     3183.10     3054.69     76.72 o
   3   0   0     1606.89     1530.56     59.32 o
   4   0   0     1168.43     1027.19     32.90 o
   5   0   0      386.82      361.16     22.66 o
   6   0   0        5.02        1.55      2.80 o
   7   0   0      164.05      137.20     10.03 o
   8   0   0        7.88        6.04     10.94 o
   9   0   0        5.00       11.13      8.19 o
  -9   1   0        2.92        5.85      4.62 o
  -8   1   0        9.51        7.26      5.30 o
  -7   1   0      177.48      170.58      9.83 o
  -6   1   0       12.91       13.51      2.65 o
  -5   1   0       20.82       21.26      3.64 o
  -4   1   0      159.71      125.82     12.01 o
  -3   1   0      130.23      133.25      7.38 o
  -2   1   0     2310.36     2177.21     62.40 o
  -1   1   0      415.25      365.74      7.07 o
   1   1   0     1277.51     1280.77     10.54 o
   2   1   0     6630.36     6495.40     46.00 o
   3   1   0     3525.40     3314.88     87.66 o
   4   1   0       24.88       27.68      5.69 o
   5   1   0      933.67      920.78     35.84 o
   6   1   0      156.09      151.96      9.01 o
   7   1   0       71.99       65.07      5.91 o
   8   1   0        6.90        7.50      5.81 o
   9   1   0       17.09       26.84     10.64 o
  -9   2   0       10.43       11.80      7.67 o
  -8   2   0       16.57       16.07      8.08 o
  -7   2   0       16.27       16.58      8.04 o
  -6   2   0      218.32      211.33     11.69 o
  -5   2   0       24.37       18.81      3.06 o
  -4   2   0      532.96      522.96     32.57 o
  -3   2   0      141.41      232.52     12.25 o
  -2   2   0        8.60       15.31      2.27 o
  -1   2   0      253.44      206.79      4.14 o
   0   2   0        8.64       18.35      1.15 o
   1   2   0     3805.64     3691.83     24.04 o
   2   2   0      600.93      575.80     19.61 o
   3   2   0      133.95      193.97     12.53 o
   4   2   0       14.49       25.46      5.70 o
   5   2   0       86.26       92.70     11.73 o
   6   2   0      156.54      146.73     24.52 o
   7   2   0       22.53       26.62      7.93 o
   8   2   0       59.54       57.83      9.96 o
  -8   3   0       86.61       81.71     15.16 o
  -7   3   0        6.62        4.06      4.58 o
  -6   3   0      151.36      149.41     16.78 o
  -5   3   0       10.79       21.16      6.84 o
  -4   3   0       29.67       37.27      7.34 o
  -3   3   0       38.96       29.76      5.86 o
  -2   3   0      239.95      211.12      3.88 o
  -1   3   0       28.35       32.78      2.23 o
   0   3   0    10101.89    10654.11     58.54 o
   1   3   0      595.12      726.51     15.94 o
   2   3   0       15.70       15.46      2.40 o
   3   3   0       25.96       20.78      4.01 o
   4   3   0      794.90      826.27     30.31 o
   5   3   0        7.41        0.00      4.20 o
   6   3   0       27.70       30.20      6.91 o
   7   3   0        4.40        1.65      3.00 o
   8   3   0       66.25       57.68      8.03 o
  -8   4   0       25.34       33.45     10.34 o
  -7   4   0      108.11      131.21     17.27 o
  -6   4   0      262.40      288.95     23.31 o
  -5   4   0      378.98      374.05     23.69 o
  -4   4   0        4.26        2.57      0.97 o
  -3   4   0        1.90        1.60      0.99 o
  -2   4   0      170.28      153.82      5.63 o
  -1   4   0      477.78      518.44      8.52 o
   0   4   0     2210.82     2337.97     17.98 o
   1   4   0       17.07       19.87      2.07 o
   2   4   0      100.11       86.42      5.37 o
   3   4   0       74.41       85.45      9.05 o
   4   4   0       44.39       51.83      7.45 o
   5   4   0       23.40       20.94      5.07 o
   6   4   0       68.79       55.14      8.72 o
   7   4   0       14.10       11.60      3.56 o
   8   4   0        8.37        9.59      4.25 o
  -8   5   0        0.83        0.00      5.02 o
  -7   5   0       32.25       51.33     11.53 o
  -6   5   0       11.02        1.72      5.09 o
  -5   5   0       66.50       68.65      5.62 o
  -4   5   0      175.13      188.85      7.58 o
  -3   5   0      968.94      865.85     14.12 o
  -2   5   0      579.14      590.99     13.02 o
  -1   5   0      283.93      287.37      7.08 o
   0   5   0      403.46      380.18     11.64 o
   1   5   0     1901.95     2102.46     42.47 o
   2   5   0     1525.77     1486.73     23.15 o
   3   5   0      262.02      279.40     16.60 o
   4   5   0       29.52       27.43      6.47 o
   5   5   0       52.97       67.65     10.47 o
   6   5   0        7.14        3.95      7.13 o
   7   5   0        0.52        3.57      4.33 o
   8   5   0        6.31        0.00     10.12 o
  -8   6   0       11.63       23.46      9.36 o
  -7   6   0       18.88       33.40     10.83 o
  -6   6   0       11.53        1.09      4.65 o
  -5   6   0       83.59       78.81     12.00 o
  -4   6   0        6.20        5.66      1.13 o
  -3   6   0      385.26      385.03      9.72 o
  -2   6   0      118.36      130.91      6.05 o
  -1   6   0      315.89      298.20      9.27 o
   0   6   0      118.11      154.59      8.34 o
   1   6   0     1288.26     1379.09     22.16 o
   2   6   0     1640.50     1659.06     38.05 o
   3   6   0       63.67       59.34      7.89 o
   4   6   0       77.52       71.21      9.84 o
   5   6   0       36.73       39.73      7.19 o
   6   6   0        3.23        0.57      6.28 o
   7   6   0       59.45       54.71     19.49 o
  -7   7   0       13.89       27.56      9.38 o
  -6   7   0       21.84       21.77      6.58 o
  -5   7   0       69.42       71.57     11.55 o
  -4   7   0       53.27       52.16      6.62 o
  -3   7   0        4.97       11.75      3.17 o
  -2   7   0        7.92       10.23      2.12 o
  -1   7   0       14.79       14.28      2.39 o
   0   7   0        1.07        0.00      1.62 o
   1   7   0      119.40      105.62      9.59 o
   2   7   0      183.09      183.77     13.37 o
   3   7   0        0.51        1.79      2.43 o
   4   7   0      106.25      108.36     12.23 o
   5   7   0        0.83        4.56      5.42 o
   6   7   0        0.77        0.26      2.74 o
   7   7   0       32.41       27.91     11.16 o
  -7   8   0       24.30       30.49      9.67 o
  -6   8   0        1.68        0.00      2.55 o
  -5   8   0       73.23       76.09      8.67 o
  -4   8   0       23.83       25.27      4.97 o
  -3   8   0      232.85      248.76      9.64 o
  -2   8   0      153.62      158.56      7.85 o
  -1   8   0       63.21       55.41      3.34 o
   0   8   0      104.80      108.49      7.53 o
   1   8   0       44.37       40.33      8.86 o
   2   8   0        3.52        3.58      2.12 o
   3   8   0       83.41       70.98      8.57 o
   4   8   0        0.11        0.00      2.61 o
   5   8   0        4.05        3.63      3.35 o
   6   8   0        0.28        0.00      4.75 o
  -6   9   0        5.30        3.88      3.23 o
  -5   9   0       60.23       79.99      9.22 o
  -4   9   0       15.77       15.70      4.26 o
  -3   9   0      108.06      102.17      9.14 o
  -2   9   0       59.44       62.65      5.29 o
  -1   9   0       99.23       99.67      6.89 o
   0   9   0       16.21        8.66      2.56 o
   1   9   0      161.27      152.09     16.28 o
   2   9   0      410.15      391.31     17.73 o
   3   9   0       61.16       52.77     11.37 o
   4   9   0       50.89       43.35      6.53 o
   5   9   0       22.15       18.86      4.66 o
   6   9   0        0.57        0.00      3.71 o
  -5  10   0        0.30        0.00      3.14 o
  -4  10   0       13.83       15.05      4.25 o
  -3  10   0       14.28       21.58      7.25 o
  -2  10   0       48.54       57.46      6.40 o
  -1  10   0       13.09        5.39      1.97 o
   0  10   0      122.80      134.09      9.25 o
   1  10   0        8.16        6.30      2.27 o
   2  10   0       34.02       38.51      7.38 o
   3  10   0        0.12        0.00      7.30 o
   4  10   0       57.94       58.37     19.73 o
   5  10   0       30.16       37.33      6.72 o
  -4  11   0        2.70        4.05      4.77 o
  -3  11   0       28.57       44.68     10.81 o
  -2  11   0       83.63       91.24     15.16 o
  -1  11   0        0.22        0.00      2.93 o
   0  11   0        0.13        0.00      5.59 o
   1  11   0       45.93       46.63     10.69 o
   2  11   0       12.89        3.36      4.38 o
   3  11   0        8.29        4.23      4.20 o
   4  11   0        2.32        0.00      5.96 o
  -3  12   0        7.90        9.11      6.77 o
  -2  12   0        1.37        1.86      5.12 o
  -1  12   0       10.41       19.00      5.35 o
   0  12   0        0.28        0.00      4.87 o
   1  12   0       26.36       20.19      7.19 o
   2  12   0       11.91       11.48      5.51 o
  -1 -12   1        1.35        1.53      3.72 o
   0 -12   1        4.14        4.26      4.78 o
   1 -12   1       33.20       41.48      7.38 o
   2 -12   1       31.25       53.34     12.43 o
  -3 -11   1        1.24        6.86      6.03 o
  -2 -11   1       14.68       10.52      6.69 o
  -1 -11   1        5.13        2.33      3.66 o
   0 -11   1        1.77        9.57      6.13 o
   1 -11   1        4.44        7.92      3.34 o
   2 -11   1       22.12       15.86      7.06 o
   3 -11   1        2.66        3.20      4.41 o
   4 -11   1       24.11       26.31      9.24 o
  -4 -10   1       13.77       17.54      7.72 o
  -3 -10   1       18.93       20.27      6.70 o
  -2 -10   1        1.55        0.04      5.34 o
  -1 -10   1       11.79        8.76      4.10 o
   0 -10   1        0.13        0.00      1.95 o
   1 -10   1        5.34        7.28      2.75 o
   2 -10   1        2.67        3.55      2.06 o
   3 -10   1       64.70       73.02      8.15 o
   4 -10   1        1.43        0.00      3.92 o
   5 -10   1        0.08        0.00      2.94 o
  -5  -9   1       29.66       23.36      6.39 o
  -4  -9   1        3.92        2.44      2.73 o
  -3  -9   1       78.76       83.76     16.96 o
  -2  -9   1       61.47       58.80      6.42 o
  -1  -9   1        6.75        8.77      4.51 o
   0  -9   1        7.16        3.81      1.89 o
   1  -9   1       63.63       57.00      5.24 o
   2  -9   1        7.07        9.38      2.85 o
   3  -9   1        0.02        0.00      2.22 o
   4  -9   1       44.92       43.05     11.94 o
   5  -9   1       46.90       50.15      7.59 o
   6  -9   1       17.35       21.19      5.31 o
  -6  -8   1        6.26        4.28      5.30 o
  -5  -8   1        0.24        1.70      2.64 o
  -4  -8   1        5.48        5.36      6.96 o
  -3  -8   1      180.70      183.65     11.60 o
  -2  -8   1       22.96       21.41      4.65 o
  -1  -8   1       34.47       37.34      6.23 o
   0  -8   1      161.24      158.03     10.90 o
   1  -8   1      130.44      113.69      6.73 o
   2  -8   1      616.64      633.79     15.70 o
   3  -8   1       25.13       23.01      3.06 o
   4  -8   1      123.73      128.32     10.42 o
   5  -8   1       30.66       26.23      6.43 o
   6  -8   1       60.91       64.78      8.44 o
   7  -8   1        0.48        5.28      3.94 o
  -7  -7   1       34.00       27.42      7.03 o
  -6  -7   1        0.96        0.00      4.09 o
  -5  -7   1        0.50        0.00      5.08 o
  -4  -7   1       31.00       25.65      4.37 o
  -3  -7   1       46.82       40.41      6.87 o
  -2  -7   1        0.05        0.00      1.92 o
  -1  -7   1      253.37      255.91     13.14 o
   0  -7   1        2.24        0.85      1.00 o
   1  -7   1       22.27       21.60      2.83 o
   2  -7   1      179.01      184.09      8.05 o
   3  -7   1       49.89       47.72      4.09 o
   4  -7   1       32.23       38.21      5.79 o
   5  -7   1       11.82       11.62      4.22 o
   6  -7   1        5.96        8.41      5.66 o
   7  -7   1       17.41       30.66     10.01 o
  -7  -6   1        0.43        2.46      3.53 o
  -6  -6   1       20.94       16.89      4.46 o
  -5  -6   1        4.35        3.53      8.75 o
  -4  -6   1      138.16      152.10     12.37 o
  -3  -6   1        7.57        3.42      2.14 o
  -2  -6   1       89.23       79.87      6.42 o
  -1  -6   1      157.30      153.71      6.22 o
   0  -6   1        9.72        8.53      1.43 o
   1  -6   1       14.96       12.22      1.67 o
   2  -6   1      311.17      322.33      9.66 o
   3  -6   1       30.57       29.99      3.09 o
   4  -6   1       34.91       35.94      5.38 o
   5  -6   1       38.59       29.51      7.60 o
   6  -6   1        3.91        1.98      3.77 o
   7  -6   1        5.27        8.44      6.54 o
   8  -6   1        0.39        3.96      6.07 o
  -8  -5   1        0.41        1.28      3.44 o
  -7  -5   1      139.56      147.68     12.46 o
  -6  -5   1       56.58       58.89      7.60 o
  -5  -5   1      197.37      183.68     30.80 o
  -4  -5   1      200.69      205.21     11.72 o
  -3  -5   1        0.80        0.29      3.63 o
  -2  -5   1     2038.98     2025.14     26.33 o
  -1  -5   1     1088.61     1177.30     15.66 o
   0  -5   1      536.38      549.27     11.45 o
   1  -5   1      153.28      132.20      4.75 o
   2  -5   1       70.28       89.23      2.88 o
   3  -5   1       41.29       48.39      3.58 o
   4  -5   1        1.72        3.82      1.30 o
   5  -5   1       92.54       82.16      6.08 o
   6  -5   1       36.58       25.33      8.01 o
   7  -5   1       24.14       27.63      9.20 o
   8  -5   1        5.77        0.00      3.91 o
  -8  -4   1       13.43        9.95      5.87 o
  -7  -4   1       22.68       21.25      4.77 o
  -6  -4   1      424.11      440.79     56.73 o
  -5  -4   1       12.88        2.42      4.48 o
  -4  -4   1      387.38      348.95     14.44 o
  -3  -4   1     1442.19     1454.02     53.65 o
  -2  -4   1     2694.13     2701.20     21.60 o
  -1  -4   1     2946.91     3023.36     24.33 o
   0  -4   1      594.48      583.43      7.92 o
   1  -4   1      928.82      795.09     12.24 o
   2  -4   1       43.74       59.50      3.06 o
   3  -4   1      282.21      391.74      7.03 o
   4  -4   1      226.82      230.56      9.10 o
   5  -4   1      334.34      344.91     22.51 o
   6  -4   1        1.20        6.42      5.69 o
   7  -4   1        1.89        3.79      5.44 o
   8  -4   1       35.42       31.91     10.06 o
  -8  -3   1        0.09        0.00      3.03 o
  -7  -3   1       35.19       31.14      5.60 o
  -6  -3   1       59.50       46.40      6.27 o
  -5  -3   1       46.66       38.50      8.04 o
  -4  -3   1      405.64      383.57     15.60 o
  -3  -3   1      671.13      601.02     16.34 o
  -2  -3   1        9.24        6.78      1.95 o
  -1  -3   1     8305.64     8516.15     44.37 o
   0  -3   1     1022.33     1198.03      9.70 o
   1  -3   1     2572.18     2457.41     18.66 o
   2  -3   1     1429.75     1451.79     21.43 o
   3  -3   1     3400.44     3362.86     37.90 o
   4  -3   1      566.85      557.60     14.67 o
   5  -3   1       62.56       72.98     10.87 o
   6  -3   1       44.07       53.80     10.52 o
   7  -3   1      206.64      241.79     22.90 o
   8  -3   1        4.09        5.72      5.07 o
   9  -3   1        6.75        2.95      4.45 o
  -8  -2   1        0.47        1.92      3.31 o
  -7  -2   1        3.17        5.63      4.94 o
  -6  -2   1       89.19       94.85     14.93 o
  -5  -2   1        0.58        0.00      2.21 o
  -4  -2   1      110.58      122.64      6.59 o
  -3  -2   1      154.02      133.55      6.09 o
  -2  -2   1      582.59      555.24     10.34 o
  -1  -2   1    28034.79    28108.55    178.40 o
   0  -2   1     1199.11     1232.81      8.23 o
   1  -2   1     1686.19     1760.19     10.69 o
   2  -2   1     1111.71     1075.18     11.60 o
   3  -2   1     2410.33     2402.13     19.06 o
   4  -2   1     2340.80     2257.48     48.79 o
   5  -2   1        6.23        3.83      4.03 o
   6  -2   1     1350.37     1233.41     44.66 o
   7  -2   1       17.45       21.42      8.39 o
   8  -2   1      159.97      151.00     19.76 o
   9  -2   1        1.85        1.49      5.02 o
  -8  -1   1        7.68       16.38      4.55 o
  -7  -1   1       84.48       84.91      7.05 o
  -6  -1   1      149.26      145.85     10.01 o
  -5  -1   1      184.95      191.39     10.59 o
  -4  -1   1      582.66      563.98     16.23 o
  -3  -1   1      166.98      178.29      8.11 o
  -2  -1   1     1287.89     1179.76     14.46 o
  -1  -1   1     1690.16     1772.56     16.92 o
   0  -1   1      619.75      726.33      8.47 o
   1  -1   1      116.36      114.43      1.93 o
   2  -1   1     2034.75     2024.17     21.42 o
   3  -1   1       34.31       39.18      4.02 o
   4  -1   1       43.46       53.84      7.85 o
   5  -1   1      153.09      161.95     15.22 o
   6  -1   1       86.01       69.01     11.45 o
   7  -1   1        8.04        4.61      1.98 o
   8  -1   1        6.64       12.16      4.80 o
   9  -1   1       64.42       79.47     16.22 o
  -8   0   1        0.19        3.52     12.32 o
  -7   0   1      184.44      180.50     13.65 o
  -6   0   1        3.50        0.81      2.38 o
  -5   0   1       11.31        9.25      2.10 o
  -4   0   1      133.46      174.82      8.56 o
  -3   0   1      352.60      337.88     10.41 o
  -2   0   1       87.77       76.90      3.49 o
  -1   0   1        6.71       16.25      1.10 o
   1   0   1     5930.20     6047.87     50.24 o
   2   0   1     5551.85     5815.13     85.07 o
   3   0   1      505.82      504.37     25.93 o
   4   0   1      147.20      164.14     13.48 o
   5   0   1       34.61       20.17      5.21 o
   6   0   1       92.22       77.92     11.64 o
   7   0   1      150.10      136.93      9.58 o
   8   0   1        2.92        6.15      7.31 o
   9   0   1        2.88        0.00      7.83 o
  -9   1   1       19.80       26.84      7.90 o
  -8   1   1        5.87        0.94      4.79 o
  -7   1   1        2.64        3.90      3.60 o
  -6   1   1       11.11       22.87      4.20 o
  -5   1   1      292.67      286.10     17.07 o
  -4   1   1      164.92      146.91     11.25 o
  -3   1   1        6.98       11.16      2.55 o
  -2   1   1       44.25       58.99      2.82 o
  -1   1   1     4655.74     4380.99     68.28 o
   1   1   1     2730.73     2978.69     23.75 o
   2   1   1        1.62        5.42      3.26 o
   3   1   1     3305.93     3504.34     57.32 o
   4   1   1      521.38      536.89     16.89 o
   5   1   1        9.80        9.40     10.71 o
   6   1   1      108.22      129.47     15.24 o
   7   1   1       23.49       27.89      8.61 o
   8   1   1        0.13        2.36      2.41 o
   9   1   1       12.13       15.73      8.39 o
  -8   2   1        5.04        8.84      6.58 o
  -7   2   1        0.61        0.82      3.53 o
  -6   2   1       70.96       66.02     12.72 o
  -5   2   1      693.54      680.59     14.40 o
  -4   2   1        8.62       11.58      1.71 o
  -3   2   1       43.29       48.01      2.65 o
  -2   2   1     2461.97     2469.71     79.12 o
  -1   2   1     1443.63     1405.37     67.65 o
   0   2   1     3416.39     3681.55     13.11 o
   1   2   1    13620.56    13897.50    140.02 o
   2   2   1      655.78      710.14     26.46 o
   3   2   1        8.27        8.92      3.32 o
   4   2   1      449.62      494.56     22.99 o
   5   2   1       44.82       46.38      8.48 o
   6   2   1      153.86      167.28     17.26 o
   7   2   1        3.15        6.81      5.37 o
   8   2   1        0.02        0.00      3.23 o
   9   2   1        0.33        8.81      7.67 o
  -8   3   1        8.43       15.08      8.40 o
  -7   3   1       97.11       91.63     14.98 o
  -6   3   1      282.48      271.77     22.98 o
  -5   3   1       81.29       81.11     11.27 o
  -4   3   1      248.93      239.46     17.21 o
  -3   3   1        3.47       14.50      4.44 o
  -2   3   1      154.61      185.06      8.13 o
  -1   3   1      254.83      230.58      6.38 o
   0   3   1    11122.89    12125.35     41.09 o
   1   3   1    11883.77    12311.52     61.28 o
   2   3   1      836.77      895.99     16.55 o
   3   3   1     1455.05     1412.97     34.53 o
   4   3   1       68.34       72.94      9.07 o
   5   3   1       98.42       94.32     11.67 o
   6   3   1      101.45      113.08     13.91 o
   7   3   1        4.38        0.52      4.28 o
   8   3   1       26.82       23.13      8.08 o
  -8   4   1        2.29        4.03      6.20 o
  -7   4   1        0.02        3.50      5.36 o
  -6   4   1       25.41       26.41      7.94 o
  -5   4   1      138.15      130.22     14.76 o
  -4   4   1       65.51       53.70      8.81 o
  -3   4   1      469.75      535.16     23.20 o
  -2   4   1        7.83       13.95      2.77 o
  -1   4   1       83.21       93.09      3.95 o
   0   4   1      821.26      989.39     11.96 o
   1   4   1     2024.81     2133.11     20.40 o
   2   4   1       32.68       27.94      3.15 o
   3   4   1      345.54      321.13     17.17 o
   4   4   1       72.24       84.59     10.62 o
   5   4   1       69.11       66.25      9.62 o
   6   4   1       22.08       22.13      5.99 o
   7   4   1        9.68        7.39      4.80 o
   8   4   1       10.70        3.76      4.78 o
  -8   5   1       23.65       41.73     12.32 o
  -7   5   1       36.48       37.38     10.46 o
  -6   5   1        9.44        8.64      4.63 o
  -5   5   1       83.19       88.98     13.16 o
  -4   5   1      447.76      450.13     12.15 o
  -3   5   1       36.52       43.53      3.96 o
  -2   5   1      711.55      624.82     16.79 o
  -1   5   1       65.52       41.48      3.36 o
   0   5   1      680.30      713.40     13.07 o
   1   5   1      253.53      247.27      9.16 o
   2   5   1       39.57       40.18      5.99 o
   3   5   1       88.86      111.28     10.67 o
   4   5   1       12.88        9.74      4.09 o
   5   5   1       16.65       15.82      5.92 o
   6   5   1        5.11        7.82      5.63 o
   7   5   1       66.69       77.95     13.67 o
   8   5   1        0.39        0.00      3.41 o
  -8   6   1        2.10       22.20      9.20 o
  -7   6   1        0.17        8.94      5.72 o
  -6   6   1       38.36       29.96      7.71 o
  -5   6   1       18.36       18.11      6.41 o
  -4   6   1      218.31      196.73      6.61 o
  -3   6   1      708.34      676.83     11.86 o
  -2   6   1       89.20       86.95      4.86 o
  -1   6   1     1301.21     1232.38     31.40 o
   0   6   1      732.17      808.34     30.89 o
   1   6   1     2666.00     2631.21     46.67 o
   2   6   1       98.00      105.37     10.23 o
   3   6   1       55.01       49.23      7.43 o
   4   6   1       47.53       51.34      8.40 o
   5   6   1       71.00       83.74     11.95 o
   6   6   1        0.36        2.78      3.78 o
   7   6   1       14.01       14.03      9.85 o
   8   6   1        4.91        3.04      2.88 o
  -7   7   1        0.22        9.71      6.07 o
  -6   7   1        1.63        0.00      5.64 o
  -5   7   1       19.53       16.33      7.13 o
  -4   7   1        2.84        2.46      6.57 o
  -3   7   1        7.20        5.20      1.74 o
  -2   7   1       24.34       22.59      2.69 o
  -1   7   1      393.89      407.32     25.50 o
   0   7   1      133.78      156.80     20.15 o
   1   7   1     1167.76     1178.51     33.68 o
   2   7   1       25.45       32.65      6.39 o
   3   7   1       49.13       55.19      8.53 o
   4   7   1        4.63        2.66      2.68 o
   5   7   1       40.81       53.56      9.83 o
   6   7   1       16.87       23.10      7.35 o
   7   7   1        0.35        0.12      2.71 o
  -7   8   1        0.94        1.56      5.21 o
  -6   8   1        4.40        0.00      3.99 o
  -5   8   1      136.07      134.04     11.57 o
  -4   8   1       16.64       19.92      4.56 o
  -3   8   1        2.54        3.28      1.73 o
  -2   8   1       81.84       77.25      5.46 o
  -1   8   1       32.90       31.04      3.64 o
   0   8   1       51.69       41.53     12.42 o
   1   8   1       45.46       39.34      6.96 o
   2   8   1       62.12       58.60      8.22 o
   3   8   1       12.73       10.44      3.82 o
   4   8   1       41.48       50.94      9.51 o
   5   8   1        6.00        2.21      3.18 o
   6   8   1       50.50       50.95      7.52 o
   7   8   1        1.68        0.00      3.08 o
  -6   9   1        0.31        3.85      3.56 o
  -5   9   1        0.22        0.25      3.02 o
  -4   9   1       53.03       48.29      6.63 o
  -3   9   1       18.92       18.63     10.61 o
  -2   9   1       22.27       24.39      3.27 o
  -1   9   1      413.57      410.43     13.68 o
   0   9   1      285.45      263.64     17.50 o
   1   9   1      551.66      615.18     27.53 o
   2   9   1       43.95       36.29      7.45 o
   3   9   1        1.92        2.07      3.76 o
   4   9   1      126.35      121.97     14.65 o
   5   9   1       38.54       38.47      8.70 o
   6   9   1        4.46        0.00      9.22 o
  -5  10   1        0.02        2.55      2.78 o
  -4  10   1       18.72       23.48      5.39 o
  -3  10   1        6.96        7.83      5.08 o
  -2  10   1       14.79       15.63      3.68 o
  -1  10   1        6.47        5.89      2.21 o
   0  10   1        8.18        6.65      2.03 o
   1  10   1      146.96      142.32     10.47 o
   2  10   1       59.75       58.60     10.52 o
   3  10   1        1.37        0.38      4.26 o
   4  10   1        1.64        1.11      4.10 o
   5  10   1       12.28        5.66      3.44 o
  -4  11   1       22.84       33.95      6.61 o
  -3  11   1       16.31       21.27      5.26 o
  -2  11   1       32.73       32.34      6.36 o
  -1  11   1       61.61       67.76      6.43 o
   0  11   1       23.12       22.56      4.51 o
   1  11   1        5.50        0.25      2.37 o
   2  11   1       42.55       31.13      5.78 o
   3  11   1       17.94       16.45      4.29 o
   4  11   1        1.74        0.00      3.61 o
  -3  12   1        6.20        9.52      5.63 o
  -2  12   1      136.01      157.47     20.13 o
  -1  12   1        0.03        7.52      6.16 o
   0  12   1        9.91        3.85      3.50 o
   1  12   1        5.02        0.00      7.20 o
   2  12   1       44.09       30.10      8.72 o
   0 -12   2        9.93       16.70      8.14 o
   1 -12   2        3.18        5.98      4.66 o
  -3 -11   2        6.80        0.74      4.86 o
  -2 -11   2        2.90        0.00      6.07 o
  -1 -11   2        2.48        8.37      6.30 o
   0 -11   2        0.45        3.21      4.64 o
   1 -11   2       26.42       31.52      6.23 o
   2 -11   2       23.29       27.17      9.78 o
   3 -11   2       10.53       21.01      7.64 o
   4 -11   2       19.16       29.25      8.96 o
  -4 -10   2        5.02        1.49      5.38 o
  -3 -10   2        0.79        0.00      4.22 o
  -2 -10   2        6.34       10.33      5.12 o
  -1 -10   2       15.96        8.11      6.08 o
   0 -10   2        2.66        0.41      3.66 o
   1 -10   2       15.31       17.05      4.74 o
   2 -10   2       16.09       16.20      4.59 o
   3 -10   2        1.04        5.63      4.93 o
   4 -10   2        0.84        0.00      5.07 o
   5 -10   2        0.05        0.00      3.51 o
  -5  -9   2       44.87       34.54     10.38 o
  -4  -9   2        0.01        5.07      5.84 o
  -3  -9   2        9.20        8.51      9.81 o
  -2  -9   2        4.29        4.52      2.22 o
  -1  -9   2       14.71        9.53      5.91 o
   0  -9   2        5.06        5.10      2.09 o
   1  -9   2       92.80       89.62      6.64 o
   2  -9   2       27.37       33.92      4.22 o
   3  -9   2        0.62        0.00      2.11 o
   4  -9   2       19.43       17.26      4.00 o
   5  -9   2        1.14        3.14      3.57 o
   6  -9   2       13.84       18.44      7.41 o
  -6  -8   2        0.17        0.00      3.34 o
  -5  -8   2       79.89       76.31      8.67 o
  -4  -8   2        0.31        0.80      2.68 o
  -3  -8   2      115.88      133.90     17.99 o
  -2  -8   2        0.01        0.00      1.89 o
  -1  -8   2       39.71       49.95     10.99 o
   0  -8   2       17.74       17.35      2.97 o
   1  -8   2        1.19        5.80      1.80 o
   2  -8   2       80.98       88.25      6.17 o
   3  -8   2        6.10        6.72      2.18 o
   4  -8   2        0.01        0.61      2.55 o
   5  -8   2       25.81       20.31      4.36 o
   6  -8   2       46.17       58.15      8.68 o
   7  -8   2        0.11        6.25      3.94 o
  -6  -7   2        6.63        6.83      3.60 o
  -5  -7   2       73.53       78.08      8.52 o
  -4  -7   2       15.55       13.42      3.80 o
  -3  -7   2      615.59      631.15     27.73 o
  -2  -7   2        8.85        7.07      5.62 o
  -1  -7   2      315.57      321.24     13.26 o
   0  -7   2      343.50      331.09      8.99 o
   1  -7   2      140.39      131.86      5.42 o
   2  -7   2      139.59      143.52      5.04 o
   3  -7   2      273.62      256.17      9.64 o
   4  -7   2      226.13      236.73     12.30 o
   5  -7   2        0.14        0.27      2.42 o
   6  -7   2       49.79       52.08      7.70 o
   7  -7   2        0.11        3.64      5.88 o
  -7  -6   2       22.46       15.18      4.45 o
  -6  -6   2       69.22       61.89      7.99 o
  -5  -6   2        9.39        8.54      3.52 o
  -4  -6   2      283.01      263.97     14.28 o
  -3  -6   2      287.98      281.45     13.02 o
  -2  -6   2      578.13      577.61     12.87 o
  -1  -6   2       26.86       26.34      2.52 o
   0  -6   2      557.58      553.67     11.38 o
   1  -6   2       80.19       91.80      4.15 o
   2  -6   2      623.34      604.65      9.90 o
   3  -6   2      899.16      878.80     16.43 o
   4  -6   2      347.75      337.05      9.70 o
   5  -6   2       72.51       78.26     11.20 o
   6  -6   2      110.52       95.83     13.65 o
   7  -6   2       72.75       79.79     13.47 o
   8  -6   2        4.76        6.59      6.74 o
  -7  -5   2       14.17       17.99      5.14 o
  -6  -5   2       60.88       47.74      6.68 o
  -5  -5   2      141.79      134.78     10.73 o
  -4  -5   2        8.82        7.41      7.95 o
  -3  -5   2        0.72        0.71      2.25 o
  -2  -5   2      224.39      223.90      7.75 o
  -1  -5   2       56.91       56.03      3.29 o
   0  -5   2       17.06       11.53      1.32 o
   1  -5   2      571.48      569.01      9.43 o
   2  -5   2      665.51      669.51      9.27 o
   3  -5   2      938.72      982.89     18.83 o
   4  -5   2      111.27      125.79      6.58 o
   5  -5   2      284.48      260.33     10.89 o
   6  -5   2        0.99        6.32      5.37 o
   7  -5   2       37.37       45.01     10.27 o
   8  -5   2        0.00        0.00      5.19 o
  -8  -4   2        7.02        8.54      3.85 o
  -7  -4   2       21.23       22.43      5.12 o
  -6  -4   2       79.30       72.92      8.31 o
  -5  -4   2       12.79        9.53      3.07 o
  -4  -4   2       48.99       50.31      5.68 o
  -3  -4   2     1144.61     1145.98     24.01 o
  -2  -4   2      249.80      291.48      8.39 o
  -1  -4   2      394.62      502.54      8.87 o
   0  -4   2      285.10      246.24      6.43 o
   1  -4   2      216.03      195.24      4.93 o
   2  -4   2      107.52       92.90      2.92 o
   3  -4   2      662.40      708.37      8.46 o
   4  -4   2     1070.80     1056.52     12.61 o
   5  -4   2      484.96      546.33     27.60 o
   6  -4   2       18.74       21.39      7.75 o
   7  -4   2        8.57       11.16      6.03 o
   8  -4   2       25.35       22.11      8.06 o
  -8  -3   2       23.23       23.40      5.52 o
  -7  -3   2       19.99       19.81      4.77 o
  -6  -3   2        2.55        0.00      2.77 o
  -5  -3   2       11.51       12.63      3.81 o
  -4  -3   2        3.42        4.07      2.79 o
  -3  -3   2      118.63      122.52      7.53 o
  -2  -3   2       14.96       22.20      2.32 o
  -1  -3   2     1673.92     1796.92     15.73 o
   0  -3   2      654.57      556.54      7.85 o
   1  -3   2        3.39        1.08      0.84 o
   2  -3   2     1524.32     1463.67     11.85 o
   3  -3   2     1742.86     1829.12     16.59 o
   4  -3   2      357.49      328.81      7.31 o
   5  -3   2      185.06      150.35      7.27 o
   6  -3   2        1.47        5.55      1.52 o
   7  -3   2      238.97      259.78     23.66 o
   8  -3   2       44.81       18.76      8.12 o
   9  -3   2       34.09       60.97     14.38 o
  -8  -2   2        5.48        8.14      4.18 o
  -7  -2   2        3.57        0.70      2.48 o
  -6  -2   2       77.06       71.00      7.55 o
  -5  -2   2        9.43        8.08      3.98 o
  -4  -2   2      160.66      167.06      7.86 o
  -3  -2   2      595.11      587.94     16.20 o
  -2  -2   2      168.95      152.07      4.80 o
  -1  -2   2     2013.93     2170.65     31.61 o
   0  -2   2     6944.18     7734.58     67.48 o
   1  -2   2       14.11       23.12      2.41 o
   2  -2   2     2163.17     2035.73     11.42 o
   3  -2   2      779.37      789.46     16.06 o
   4  -2   2       25.53       31.57      2.48 o
   5  -2   2      829.91      780.55     15.44 o
   6  -2   2       49.28       59.99     10.31 o
   7  -2   2       43.14       24.91      7.44 o
   8  -2   2       72.30       78.04     14.41 o
   9  -2   2        0.05        0.00      4.96 o
  -8  -1   2       12.42       14.68      3.51 o
  -7  -1   2       12.57        8.23      3.37 o
  -6  -1   2      155.27      145.12     10.27 o
  -5  -1   2       68.00       55.25      6.04 o
  -4  -1   2        8.89       11.18      2.87 o
  -3  -1   2      553.41      598.80     15.34 o
  -2  -1   2     1033.25     1103.13     21.99 o
  -1  -1   2     2681.87     2814.55     28.31 o
   0  -1   2     2264.66     2289.05     22.43 o
   1  -1   2        6.55        6.99      1.07 o
   2  -1   2      419.37      392.27      5.57 o
   3  -1   2      323.11      331.34      8.42 o
   4  -1   2        2.82        0.00      2.94 o
   5  -1   2      163.08      140.24     14.13 o
   6  -1   2       17.79        0.00      5.78 o
   7  -1   2        1.46        3.98      7.80 o
   8  -1   2        7.50       13.37      9.60 o
   9  -1   2        0.01       14.22      9.03 o
  -8   0   2        8.84       11.32      5.27 o
  -7   0   2       63.36       69.61      7.61 o
  -6   0   2      282.80      268.85     13.14 o
  -5   0   2       83.88       92.20      8.21 o
  -4   0   2      100.57      113.98      7.15 o
  -3   0   2       22.64       27.97      3.42 o
  -2   0   2      779.60      800.44     13.90 o
  -1   0   2     1384.91     1571.61     14.83 o
   0   0   2     2803.19     2932.48     13.98 o
   1   0   2     1441.65     1570.31      9.31 o
   2   0   2     2882.42     3071.74     21.56 o
   3   0   2        1.53       13.84      1.74 o
   4   0   2      153.63      158.76     15.48 o
   5   0   2      215.95      225.21     12.36 o
   6   0   2       63.47       64.10     17.77 o
   7   0   2        0.68        7.41      7.22 o
   8   0   2       17.08       20.68      9.04 o
   9   0   2        8.64        8.85      8.41 o
  -8   1   2       18.16       19.61      8.38 o
  -7   1   2       56.73       45.31      5.68 o
  -6   1   2      730.55      733.55     20.15 o
  -5   1   2      562.19      552.21     16.09 o
  -4   1   2       26.83       39.17      4.27 o
  -3   1   2     1849.11     1689.54     22.34 o
  -2   1   2        4.91        6.77      1.14 o
  -1   1   2      115.72      199.30      4.17 o
   0   1   2      356.87      408.58      5.25 o
   1   1   2      118.73       82.70      2.61 o
   2   1   2     2133.54     2120.01     26.21 o
   3   1   2       58.16       87.03      5.87 o
   4   1   2     1568.97     1733.23     42.44 o
   5   1   2        9.38        9.35      4.68 o
   6   1   2       10.16       10.04      5.35 o
   7   1   2       57.56       54.48     11.01 o
   8   1   2       51.31       42.79     10.83 o
   9   1   2        0.93        0.66      4.53 o
  -8   2   2       23.48       27.30      9.55 o
  -7   2   2        9.36       12.52      7.07 o
  -6   2   2      126.51      127.91     15.61 o
  -5   2   2      186.97      158.41      7.79 o
  -4   2   2      136.06      145.81      6.72 o
  -3   2   2     3681.54     3613.16     71.88 o
  -2   2   2      187.10      151.04      3.69 o
  -1   2   2     1819.91     1851.75     24.64 o
   0   2   2      232.58      275.88      3.77 o
   1   2   2      516.93      660.46     10.88 o
   2   2   2      125.41      184.32     18.33 o
   3   2   2      767.18      738.12     24.49 o
   4   2   2       65.40       50.52      8.03 o
   5   2   2        2.92        0.37      3.32 o
   6   2   2        1.32        1.86      4.85 o
   7   2   2        0.54        6.64      5.21 o
   8   2   2       27.93       29.55      8.85 o
   9   2   2        3.29        0.00      6.92 o
  -8   3   2        1.26       13.78      7.66 o
  -7   3   2       47.89       45.59     11.48 o
  -6   3   2      256.57      210.77     21.84 o
  -5   3   2      374.00      321.95     26.69 o
  -4   3   2      250.39      227.64     17.49 o
  -3   3   2      232.14      217.15     15.10 o
  -2   3   2      197.12      157.83      7.61 o
  -1   3   2      765.41      815.20     15.76 o
   0   3   2     3229.80     3223.98     18.85 o
   1   3   2       83.32       74.56      2.95 o
   2   3   2      350.20      306.34     10.01 o
   3   3   2        0.56        4.33      3.14 o
   4   3   2     1417.06     1361.47     39.47 o
   5   3   2       32.72       18.62      5.08 o
   6   3   2      180.51      162.89     17.40 o
   7   3   2        6.39        4.91      4.06 o
   8   3   2       17.03        7.69      5.07 o
   9   3   2        0.01        0.00      3.92 o
  -8   4   2        2.83        9.46      6.94 o
  -7   4   2        1.17        9.14      7.37 o
  -6   4   2      295.02      285.50     23.87 o
  -5   4   2        3.92        6.54      5.43 o
  -4   4   2        0.61        5.61      4.22 o
  -3   4   2      526.60      527.33     24.33 o
  -2   4   2     3504.18     3480.84     54.18 o
  -1   4   2        0.94        1.14      0.96 o
   0   4   2     1914.80     1875.56     24.18 o
   1   4   2     1587.47     1509.10     17.45 o
   2   4   2       50.58       37.11      3.84 o
   3   4   2      121.18       97.35     10.25 o
   4   4   2      265.41      309.76     19.30 o
   5   4   2      453.37      466.82     25.99 o
   6   4   2       97.53       77.40     11.13 o
   7   4   2       40.48       35.66      8.67 o
   8   4   2        0.13        0.00      7.68 o
  -8   5   2        1.05        7.88      7.35 o
  -7   5   2       38.02       44.28     11.37 o
  -6   5   2      213.49      173.79     19.18 o
  -5   5   2      505.07      506.00     29.45 o
  -4   5   2        5.06        4.43      3.44 o
  -3   5   2      684.88      657.19     27.81 o
  -2   5   2      332.24      335.08     12.54 o
  -1   5   2      968.71      936.90     19.25 o
   0   5   2      158.77      171.65      5.80 o
   1   5   2      317.70      368.75     11.67 o
   2   5   2      258.75      288.84     15.83 o
   3   5   2       50.56       55.40      7.82 o
   4   5   2       59.64       82.76     10.87 o
   5   5   2       88.78       97.24     12.34 o
   6   5   2        0.68        0.00      4.01 o
   7   5   2       86.62      101.20     15.30 o
   8   5   2       47.43       45.59     11.37 o
  -7   6   2        0.03        0.02      5.33 o
  -6   6   2      131.29      110.85     15.42 o
  -5   6   2      183.38      201.68     19.44 o
  -4   6   2        1.71        1.06      0.72 o
  -3   6   2      301.16      279.54      7.45 o
  -2   6   2      244.12      229.33     11.00 o
  -1   6   2       35.02       28.59      3.90 o
   0   6   2     1225.79     1192.32     49.72 o
   1   6   2      290.32      319.42     16.99 o
   2   6   2      389.37      390.13     20.11 o
   3   6   2       12.01       14.42      5.06 o
   4   6   2       20.38       22.69      5.98 o
   5   6   2       11.79       16.22      6.25 o
   6   6   2       20.48       18.38      7.29 o
   7   6   2       21.19       18.50      7.64 o
   8   6   2       16.21       17.12      7.38 o
  -7   7   2        0.79        1.31      4.70 o
  -6   7   2        8.03       12.98      6.72 o
  -5   7   2        2.33        3.77      4.67 o
  -4   7   2      112.49      107.35      9.43 o
  -3   7   2      118.38      116.87      5.61 o
  -2   7   2       21.25       18.12      3.21 o
  -1   7   2      151.07      141.37      8.83 o
   0   7   2      601.88      566.58     14.94 o
   1   7   2      405.70      432.61     21.47 o
   2   7   2       18.66       20.61      5.15 o
   3   7   2      209.37      220.45     16.86 o
   4   7   2      317.16      336.06     22.75 o
   5   7   2      241.64      261.31     21.46 o
   6   7   2        0.00        0.00      4.04 o
   7   7   2       46.92       46.06     10.93 o
  -7   8   2        1.00        1.14      5.40 o
  -6   8   2        6.01        6.21      6.03 o
  -5   8   2        2.59       11.12      4.79 o
  -4   8   2      122.12      110.89      9.74 o
  -3   8   2       19.00       16.13      2.42 o
  -2   8   2        2.65        0.30      2.18 o
  -1   8   2      112.45      115.86      8.73 o
   0   8   2       16.14       20.26      2.82 o
   1   8   2        1.08        1.71      2.68 o
   2   8   2      448.85      432.63     23.54 o
   3   8   2       26.61       28.63      6.47 o
   4   8   2        1.32        2.96      3.12 o
   5   8   2       17.75       11.76      5.58 o
   6   8   2        0.44        0.10      3.78 o
   7   8   2        0.13        0.00      5.36 o
  -6   9   2       16.19       23.69      7.91 o
  -5   9   2        3.97        3.36      3.71 o
  -4   9   2       51.87       42.57      6.74 o
  -3   9   2       98.88       87.14      8.56 o
  -2   9   2       97.90      100.72      6.71 o
  -1   9   2      222.92      220.99     12.72 o
   0   9   2       22.55       22.54      7.06 o
   1   9   2      643.83      720.27     31.05 o
   2   9   2      144.39      140.02     14.17 o
   3   9   2       14.87       17.76      5.98 o
   4   9   2        2.12        3.51      4.12 o
   5   9   2       23.63       34.96      9.06 o
   6   9   2        0.02        0.00      4.84 o
  -5  10   2        3.17        0.00      3.01 o
  -4  10   2      241.79      247.52     15.83 o
  -3  10   2       11.24        3.55      4.29 o
  -2  10   2        1.97        0.00      2.48 o
  -1  10   2        1.68        3.34      3.22 o
   0  10   2      131.89      121.45     10.08 o
   1  10   2       37.05       25.21      6.36 o
   2  10   2      130.04      147.25     15.56 o
   3  10   2        6.60        5.36      3.96 o
   4  10   2       15.61       14.96      6.14 o
   5  10   2        1.03        5.89      5.94 o
  -4  11   2       37.23       44.95      7.56 o
  -3  11   2       22.94       28.71      5.62 o
  -2  11   2        8.19       11.34      3.08 o
  -1  11   2      147.95      164.12     11.61 o
   0  11   2        6.31        2.42      2.28 o
   1  11   2       40.03       21.76      5.66 o
   2  11   2       70.02       63.55     11.21 o
   3  11   2        0.01        0.00      4.05 o
   4  11   2        3.70        2.20      3.12 o
  -3  12   2        8.01       15.59      5.94 o
  -2  12   2        0.08        0.31      2.88 o
  -1  12   2        0.01        0.00      3.85 o
   0  12   2        1.44        0.25      2.50 o
   1  12   2       77.55       71.25      8.09 o
   2  12   2      122.24      110.99     10.61 o
   3  12   2        2.46        0.00      8.68 o
  -2 -11   3        0.42        9.86      7.17 o
  -1 -11   3        0.09        8.68      7.44 o
   0 -11   3       34.19       47.26     11.40 o
   1 -11   3       12.31       20.67      5.70 o
   2 -11   3       20.26       26.49      8.84 o
   3 -11   3        0.93        8.22      5.50 o
  -3 -10   3        2.37        8.47      6.36 o
  -2 -10   3       20.91       30.32      9.70 o
  -1 -10   3       27.44       34.30      9.91 o
   0 -10   3       24.19       41.14     10.46 o
   1 -10   3       48.80       72.77      9.62 o
   2 -10   3       11.62        7.35      3.23 o
   3 -10   3       70.95       86.34     14.77 o
   4 -10   3        1.80        0.67      3.61 o
   5 -10   3        2.29        4.98      5.49 o
  -5  -9   3        8.05       15.32      8.77 o
  -4  -9   3       78.61       74.14     14.24 o
  -3  -9   3       70.64       76.91     14.24 o
  -2  -9   3       18.20       12.33      6.56 o
  -1  -9   3       18.19       28.43      8.11 o
   0  -9   3        0.49        4.69      4.57 o
   1  -9   3      160.79      180.09     16.11 o
   2  -9   3        0.19        0.00      3.41 o
   3  -9   3      242.36      272.44     15.00 o
   4  -9   3        0.02        0.00      4.98 o
   5  -9   3       45.91       43.72     10.27 o
   6  -9   3       24.82       22.69      7.94 o
  -5  -8   3        9.95       11.49      6.85 o
  -4  -8   3       15.47       12.84      6.78 o
  -3  -8   3       51.55       49.27      5.98 o
  -2  -8   3       22.25       27.36      4.13 o
  -1  -8   3       95.08       74.31     11.76 o
   0  -8   3      293.02      301.52     10.42 o
   1  -8   3       26.76       24.40      3.37 o
   2  -8   3      849.22      837.27     18.18 o
   3  -8   3        2.02        1.61      1.93 o
   4  -8   3       33.63       41.48      5.90 o
   5  -8   3       21.68       23.06      5.14 o
   6  -8   3       17.71       23.94      5.49 o
   7  -8   3        0.71        5.75      4.46 o
  -6  -7   3        1.55        4.15      3.53 o
  -5  -7   3        0.17        1.41      2.55 o
  -4  -7   3        6.09       10.32      3.02 o
  -3  -7   3        0.71        0.00      1.70 o
  -2  -7   3        0.04        0.31      1.34 o
  -1  -7   3      136.13      139.88      8.94 o
   0  -7   3       41.21       40.60      2.84 o
   1  -7   3      153.12      158.84      5.65 o
   2  -7   3       61.52       61.92      3.63 o
   3  -7   3      352.01      341.06     10.12 o
   4  -7   3        0.02        1.21      3.46 o
   5  -7   3        5.63        9.17      7.23 o
   6  -7   3       70.40       82.93      9.39 o
   7  -7   3        1.32        0.00      4.05 o
  -7  -6   3        0.32        3.58      4.14 o
  -6  -6   3        0.30        0.00      2.68 o
  -5  -6   3       29.13       29.20      5.47 o
  -4  -6   3      113.11      133.74     12.81 o
  -3  -6   3        0.16        1.32      3.42 o
  -2  -6   3        3.85        6.22      1.72 o
  -1  -6   3      110.91      105.46      3.93 o
   0  -6   3        0.04        0.55      0.72 o
   1  -6   3      315.52      299.08      7.03 o
   2  -6   3       22.17       19.76      2.04 o
   3  -6   3      595.95      596.54      9.71 o
   4  -6   3      108.83      109.81      6.29 o
   5  -6   3       34.84       30.13      5.93 o
   6  -6   3       32.24       32.87      8.41 o
   7  -6   3       25.30       14.51      6.78 o
   8  -6   3        7.15       14.32      6.41 o
  -7  -5   3        3.10        7.33      5.96 o
  -6  -5   3       29.63       22.46      4.89 o
  -5  -5   3       19.27       14.28      3.81 o
  -4  -5   3       69.13       59.75      6.75 o
  -3  -5   3       75.24       72.28      6.43 o
  -2  -5   3      215.95      220.79      7.57 o
  -1  -5   3       42.71       42.50      2.81 o
   0  -5   3        2.52        6.02      0.96 o
   1  -5   3      104.66       92.99      3.52 o
   2  -5   3      188.81      185.61      4.53 o
   3  -5   3        0.09        0.31      0.77 o
   4  -5   3       14.16       10.11      1.43 o
   5  -5   3       29.86       33.86      4.17 o
   6  -5   3      397.83      449.82     28.02 o
   7  -5   3       43.73       44.11     10.39 o
   8  -5   3       28.44       36.07     10.41 o
  -7  -4   3        4.33        0.00      4.05 o
  -6  -4   3        4.71        4.47      3.27 o
  -5  -4   3      119.76      114.15      9.50 o
  -4  -4   3      258.55      215.51     11.89 o
  -3  -4   3       21.54       18.16      3.26 o
  -2  -4   3      382.07      402.51      9.86 o
  -1  -4   3     1249.88     1303.68     17.48 o
   0  -4   3      104.21       93.38      6.03 o
   1  -4   3       90.90      109.17      3.15 o
   2  -4   3       93.70      100.92      3.18 o
   3  -4   3        4.54        5.54      1.01 o
   4  -4   3       15.26       19.69      2.08 o
   5  -4   3        5.95        4.85      2.39 o
   6  -4   3      231.78      196.95     18.78 o
   7  -4   3        9.91       11.47      5.84 o
   8  -4   3       18.19        9.63      5.49 o
  -8  -3   3        4.55        4.35      4.25 o
  -7  -3   3        5.70        4.59      7.51 o
  -6  -3   3       17.39       21.01      4.28 o
  -5  -3   3       27.79       28.26      5.20 o
  -4  -3   3      108.50      116.26      8.52 o
  -3  -3   3      442.11      467.27     16.10 o
  -2  -3   3      801.13      873.24     13.92 o
  -1  -3   3       26.91       23.48      1.90 o
   0  -3   3      188.62      159.11      5.52 o
   1  -3   3       30.04       25.67      1.52 o
   2  -3   3      171.72      195.98      4.13 o
   3  -3   3      227.45      229.67      4.72 o
   4  -3   3        0.69        1.32      1.00 o
   5  -3   3      621.19      575.33     13.52 o
   6  -3   3       47.50       47.52      4.89 o
   7  -3   3       55.67       70.80     12.87 o
   8  -3   3       15.42        6.36      5.10 o
   9  -3   3       35.04       35.38     13.73 o
  -8  -2   3        1.75        4.91      8.11 o
  -7  -2   3        5.85        3.31      3.55 o
  -6  -2   3      147.55      158.19      9.64 o
  -5  -2   3       18.01       17.65      4.07 o
  -4  -2   3      502.59      492.60     17.11 o
  -3  -2   3        0.31        1.41      1.98 o
  -2  -2   3      376.00      315.04      8.49 o
  -1  -2   3       56.24       56.03      2.44 o
   0  -2   3     8053.53     8994.84     49.88 o
   1  -2   3       89.91      118.61      3.67 o
   2  -2   3      130.09      124.29      3.12 o
   3  -2   3        6.31        9.50      1.47 o
   4  -2   3      180.35      211.94      6.96 o
   5  -2   3        7.08        5.64      1.80 o
   6  -2   3        3.10        3.57      1.99 o
   7  -2   3      214.04      169.54     18.80 o
   8  -2   3       56.05       56.25     12.82 o
   9  -2   3       21.90       43.66     12.17 o
  -8  -1   3       23.52       30.86     16.73 o
  -7  -1   3      285.30      266.05     15.51 o
  -6  -1   3      297.69      304.43     15.30 o
  -5  -1   3      115.82      112.29     10.47 o
  -4  -1   3      668.59      571.95     17.64 o
  -3  -1   3       73.88       74.74      6.12 o
  -2  -1   3     1338.35     1275.18     35.99 o
  -1  -1   3      170.13      158.37      4.29 o
   0  -1   3     8028.72     7806.83     26.61 o
   1  -1   3     6432.92     6560.17     24.08 o
   2  -1   3        2.24        2.24      0.79 o
   3  -1   3       10.61       19.01      1.64 o
   4  -1   3      226.49      223.24     14.83 o
   5  -1   3      206.18      163.97     14.73 o
   6  -1   3        3.15        2.10     11.77 o
   7  -1   3       27.05       40.45     10.17 o
   8  -1   3      168.54      193.13     21.80 o
   9  -1   3       13.71        9.09      7.73 o
  -8   0   3       52.52       42.61     12.05 o
  -7   0   3        8.59       20.25      4.74 o
  -6   0   3        0.35        1.34      6.29 o
  -5   0   3      240.44      238.31     11.99 o
  -4   0   3      566.98      556.27     16.66 o
  -3   0   3       55.94       92.58      6.35 o
  -2   0   3       43.25       44.35      2.74 o
  -1   0   3      507.59      498.34     11.23 o
   0   0   3      492.69      502.43      5.43 o
   1   0   3     4185.84     4374.53     43.15 o
   2   0   3        3.56        6.73      1.25 o
   3   0   3     5841.17     5972.90     38.36 o
   4   0   3      268.18      280.15     17.13 o
   5   0   3      676.08      649.60     29.33 o
   6   0   3       31.16       29.49      8.00 o
   7   0   3        4.58        1.95      3.86 o
   8   0   3       46.46       53.32     12.38 o
   9   0   3       15.74       16.50      9.57 o
  -8   1   3        0.05        0.40      4.98 o
  -7   1   3        4.70       10.28      3.74 o
  -6   1   3       64.43       62.98      6.54 o
  -5   1   3      117.17      144.28      9.01 o
  -4   1   3      336.11      288.08     11.46 o
  -3   1   3       41.36       67.70      3.98 o
  -2   1   3       29.40       62.29      3.11 o
  -1   1   3        5.81       11.85      1.47 o
   0   1   3      560.39      506.45      6.65 o
   1   1   3     5372.40     5683.81     24.14 o
   2   1   3      877.86      937.58     11.27 o
   3   1   3      653.04      591.93     10.43 o
   4   1   3      294.89      264.91     16.84 o
   5   1   3      532.30      516.64     26.42 o
   6   1   3      113.19       95.97     12.95 o
   7   1   3       56.88       63.34     12.01 o
   8   1   3       15.94       27.47      9.10 o
   9   1   3        4.53        5.16      5.92 o
  -8   2   3        3.65        2.92      6.40 o
  -7   2   3       93.53       99.25     15.94 o
  -6   2   3      457.02      443.63     15.29 o
  -5   2   3      200.90      198.74      9.50 o
  -4   2   3      544.52      525.45     14.16 o
  -3   2   3      765.43      840.81     12.54 o
  -2   2   3     1896.07     1618.45     20.66 o
  -1   2   3     2321.00     2468.63     24.37 o
   0   2   3     2255.46     2160.45     19.37 o
   1   2   3     1533.13     1554.32     13.40 o
   2   2   3     2706.13     2830.95     23.79 o
   3   2   3       31.32       36.08      6.02 o
   4   2   3     1637.58     1677.53     42.74 o
   5   2   3      166.18      193.40     16.22 o
   6   2   3      253.70      234.67     19.76 o
   7   2   3       27.54       25.49      7.62 o
   8   2   3        1.54        0.00      4.48 o
   9   2   3       15.24       20.39      8.64 o
  -8   3   3        0.09        0.53      4.56 o
  -7   3   3       43.99       67.46     13.68 o
  -6   3   3      129.19      133.17      7.08 o
  -5   3   3        8.11       11.69      2.39 o
  -4   3   3      857.82      820.19     15.15 o
  -3   3   3      186.43      180.31      8.06 o
  -2   3   3      399.74      313.79      9.71 o
  -1   3   3     2150.37     2180.63     78.41 o
   0   3   3       79.12       81.03      2.18 o
   1   3   3     1684.51     1691.49     15.43 o
   2   3   3      708.23      755.74     12.93 o
   3   3   3     1763.24     1801.17     40.43 o
   4   3   3      215.86      231.05     16.64 o
   5   3   3       25.32       11.74      4.08 o
   6   3   3      102.36       91.94     12.39 o
   7   3   3        0.35        0.00      3.84 o
   8   3   3       22.81       33.13      9.50 o
   9   3   3        7.41        3.82      4.65 o
  -8   4   3        1.55        1.24      4.38 o
  -7   4   3       90.76       85.50     15.03 o
  -6   4   3       47.52       31.18      9.77 o
  -5   4   3      107.50      103.54     13.76 o
  -4   4   3      100.58       80.37     10.95 o
  -3   4   3      315.15      334.20      8.75 o
  -2   4   3     1625.19     1844.44     69.08 o
  -1   4   3        2.54        4.23      1.04 o
   0   4   3       25.62       27.57      1.47 o
   1   4   3     1114.96     1033.84     15.43 o
   2   4   3       57.03       46.67      4.27 o
   3   4   3      901.33      907.13     30.45 o
   4   4   3      415.52      434.88     23.16 o
   5   4   3       10.57       10.37      5.28 o
   6   4   3       46.42       46.53      9.83 o
   7   4   3        0.03        0.00      4.29 o
   8   4   3      143.75      148.34     19.63 o
  -8   5   3        0.32        4.51      7.82 o
  -7   5   3       16.51       13.59      6.55 o
  -6   5   3        6.17       19.56      7.97 o
  -5   5   3      996.54      901.98     40.62 o
  -4   5   3      101.64       90.40     11.73 o
  -3   5   3       49.58       49.43      3.66 o
  -2   5   3      726.86      756.82     28.38 o
  -1   5   3      295.98      352.28      7.33 o
   0   5   3       85.09       97.55      3.50 o
   1   5   3      284.69      325.05      8.41 o
   2   5   3        4.91        2.72      2.12 o
   3   5   3      103.84       95.19     10.53 o
   4   5   3      632.09      673.06     29.94 o
   5   5   3       25.74       24.28      6.36 o
   6   5   3       30.65       39.10      9.15 o
   7   5   3       12.77       12.14      5.37 o
   8   5   3        3.36        3.50      5.14 o
  -7   6   3        4.60        0.00      5.59 o
  -6   6   3        6.16        9.93      6.82 o
  -5   6   3       16.17       11.88      6.47 o
  -4   6   3      144.23      138.92     15.32 o
  -3   6   3       13.74       15.63      2.54 o
  -2   6   3       75.13       78.97      8.48 o
  -1   6   3      151.23      163.58     10.10 o
   0   6   3      202.14      220.29      9.84 o
   1   6   3     1585.30     1593.95     24.31 o
   2   6   3        5.52        9.91      3.60 o
   3   6   3       89.46      104.14     11.86 o
   4   6   3      267.50      261.60     19.47 o
   5   6   3       31.85       22.67      7.12 o
   6   6   3       12.28       12.20      6.05 o
   7   6   3       18.70       18.33      7.01 o
   8   6   3       28.00       20.98      8.61 o
  -7   7   3       35.95       49.46     12.42 o
  -6   7   3        1.52        2.66      4.53 o
  -5   7   3      108.42      126.50     16.47 o
  -4   7   3       24.12       32.94      8.57 o
  -3   7   3      187.20      200.06     11.70 o
  -2   7   3       94.22       93.24      7.52 o
  -1   7   3      101.46      102.46      7.52 o
   0   7   3       43.66       39.52      3.08 o
   1   7   3       73.82       76.22      5.63 o
   2   7   3       34.96       38.41      7.43 o
   3   7   3       51.71       58.49      9.44 o
   4   7   3       18.74       28.87      7.47 o
   5   7   3       24.49       19.18      6.69 o
   6   7   3        9.73       14.09      6.06 o
   7   7   3       27.26       28.16      9.16 o
  -6   8   3        0.57        7.58      5.89 o
  -5   8   3      513.00      509.32     22.45 o
  -4   8   3      212.09      231.86     14.17 o
  -3   8   3       39.15       32.87      5.37 o
  -2   8   3      193.54      189.53     11.29 o
  -1   8   3       59.92       70.82      6.92 o
   0   8   3      361.18      375.69     11.27 o
   1   8   3       12.13       13.41      3.30 o
   2   8   3      266.51      280.46     19.39 o
   3   8   3        8.26        9.92      4.28 o
   4   8   3       79.16       91.49     13.02 o
   5   8   3       90.94      100.52     14.43 o
   6   8   3        0.70        0.56      3.79 o
   7   8   3        1.19        5.16      3.97 o
  -6   9   3        4.16        2.64      3.14 o
  -5   9   3       20.82       27.52      5.79 o
  -4   9   3        8.48       13.90      4.50 o
  -3   9   3        2.90        0.00      2.46 o
  -2   9   3      454.87      451.01     18.61 o
  -1   9   3        8.04        5.93      6.24 o
   0   9   3       43.32       42.95     12.16 o
   1   9   3      717.98      733.71     32.99 o
   2   9   3        2.41        2.46      2.96 o
   3   9   3       12.04       16.08      5.80 o
   4   9   3        1.79        4.28      4.50 o
   5   9   3      243.72      265.44     24.25 o
   6   9   3       16.41        6.91      5.14 o
  -5  10   3        0.87        0.00      2.68 o
  -4  10   3       17.62       15.40      4.60 o
  -3  10   3       15.53       14.54      3.77 o
  -2  10   3      128.27      119.95      7.63 o
  -1  10   3       17.46       15.51      4.43 o
   0  10   3        7.14        4.15      2.07 o
   1  10   3       12.96        7.86      4.22 o
   2  10   3       78.75       93.73     12.79 o
   3  10   3       28.21       29.50      7.43 o
   4  10   3        2.24        2.71      3.34 o
   5  10   3        0.77        6.10      5.08 o
  -4  11   3       49.81       58.38      8.34 o
  -3  11   3       53.97       42.84      6.83 o
  -2  11   3        0.09        0.00      3.19 o
  -1  11   3       51.99       63.95      8.21 o
   0  11   3       11.32        7.25      4.21 o
   1  11   3        5.32        0.71      3.35 o
   2  11   3       28.57       27.18      8.15 o
   3  11   3       24.87       23.88      7.19 o
   4  11   3        6.19        4.91      4.92 o
  -3  12   3        0.44        2.07      3.12 o
  -2  12   3        0.99        3.82      2.63 o
  -1  12   3       55.93       49.30      7.28 o
   0  12   3        0.04        0.30      4.07 o
   1  12   3       20.68       19.01      6.17 o
   2  12   3        6.56        0.00      3.59 o
   3  12   3       13.67       10.84      5.64 o
  -1 -11   4       28.34       30.31     10.29 o
   0 -11   4       19.06       37.24     11.23 o
   1 -11   4        0.32        0.00      7.07 o
   2 -11   4        0.01        0.00      5.10 o
   3 -11   4        0.03        4.52      5.41 o
  -3 -10   4        0.51        7.99      6.85 o
  -2 -10   4        0.02       12.35      8.28 o
  -1 -10   4       76.41       99.30     16.63 o
   0 -10   4       33.33       55.36     12.44 o
   1 -10   4       15.98        8.71      8.33 o
   2 -10   4        6.48        6.47      3.93 o
   3 -10   4        0.30        4.57      4.83 o
   4 -10   4        3.36        7.04      6.71 o
  -4  -9   4        0.19        0.03      5.48 o
  -3  -9   4       18.86       21.49      9.31 o
  -2  -9   4       10.26       12.49      6.94 o
  -1  -9   4       27.05       31.19      9.45 o
   0  -9   4       40.57       47.50     11.19 o
   1  -9   4        6.23        7.20      4.78 o
   2  -9   4       27.62       29.50      5.55 o
   3  -9   4       65.53       64.37      7.89 o
   4  -9   4        5.17        5.62      3.17 o
   5  -9   4       73.62       89.06     14.74 o
   6  -9   4        3.62        0.13      3.27 o
  -5  -8   4        4.88        6.56      6.29 o
  -4  -8   4        4.22       12.40      7.58 o
  -3  -8   4        5.73       18.25      8.16 o
  -2  -8   4       53.68       54.23     11.13 o
  -1  -8   4        0.03        7.35      6.01 o
   0  -8   4       14.33       12.29      4.09 o
   1  -8   4       59.97       62.03      8.05 o
   2  -8   4       30.19       25.26      5.77 o
   3  -8   4       49.22       44.18      6.40 o
   4  -8   4       55.21       36.17      8.56 o
   5  -8   4       82.60       87.00     13.87 o
   6  -8   4        5.36        4.52      4.97 o
  -6  -7   4       10.95       22.19      9.72 o
  -5  -7   4        0.06       10.57      7.61 o
  -4  -7   4        0.31        0.37      4.84 o
  -3  -7   4        1.03        1.15      1.70 o
  -2  -7   4       22.89       25.59      3.74 o
  -1  -7   4        0.23        4.49      5.46 o
   0  -7   4       67.32       74.60      4.54 o
   1  -7   4       14.55       12.82      2.48 o
   2  -7   4       46.95       51.27      3.49 o
   3  -7   4       99.96       99.42      5.47 o
   4  -7   4       30.31       30.54      3.82 o
   5  -7   4        0.40        5.00      3.24 o
   6  -7   4        6.42       10.20      3.79 o
   7  -7   4       45.18       46.60      7.57 o
  -6  -6   4       17.89       21.94      5.91 o
  -5  -6   4        0.19        0.00      3.02 o
  -4  -6   4        2.60        7.89      3.24 o
  -3  -6   4      105.01       97.56      7.61 o
  -2  -6   4        2.17        5.33      3.44 o
  -1  -6   4        2.08        4.70      1.20 o
   0  -6   4        4.77        7.15      0.88 o
   1  -6   4        1.05        0.40      0.61 o
   2  -6   4       33.95       36.47      2.46 o
   3  -6   4       17.61       20.54      2.08 o
   4  -6   4       34.88       37.89      4.09 o
   5  -6   4      344.67      343.79     16.23 o
   6  -6   4        0.09        3.58      5.04 o
   7  -6   4        6.14        9.08      6.19 o
   8  -6   4        0.01        0.54      4.63 o
  -7  -5   4       29.24       37.94      6.78 o
  -6  -5   4        2.86        4.21      2.66 o
  -5  -5   4        6.02        4.88      2.53 o
  -4  -5   4      156.26      139.25      9.86 o
  -3  -5   4       17.70       21.47      4.00 o
  -2  -5   4       26.83       31.46      2.96 o
  -1  -5   4        6.49        7.33      1.34 o
   0  -5   4       20.43       20.43      1.48 o
   1  -5   4      349.50      317.41      6.80 o
   2  -5   4        1.59        1.41      1.34 o
   3  -5   4        1.15        2.27      1.14 o
   4  -5   4        4.62        5.42      1.27 o
   5  -5   4       69.53       79.97     10.81 o
   6  -5   4        4.73       12.14      6.41 o
   7  -5   4       59.45       75.29     12.86 o
   8  -5   4       35.68       38.29      9.64 o
  -7  -4   4       30.65       31.58      6.45 o
  -6  -4   4        1.85        1.22      5.55 o
  -5  -4   4        8.68        8.99      3.22 o
  -4  -4   4       26.93       32.09      4.95 o
  -3  -4   4       26.74       31.96      4.22 o
  -2  -4   4        5.34        5.90      1.47 o
  -1  -4   4       23.56       33.92      2.29 o
   0  -4   4       78.19       65.33      6.40 o
   1  -4   4      384.14      339.10     12.69 o
   2  -4   4      613.53      624.87     11.95 o
   3  -4   4      163.23      163.88      4.52 o
   4  -4   4      480.85      462.92     10.72 o
   5  -4   4       26.15       28.79      3.63 o
   6  -4   4       40.78       36.17      7.87 o
   7  -4   4      100.63       88.76     13.71 o
   8  -4   4       14.44       10.14      9.27 o
  -7  -3   4        1.06        6.93      4.31 o
  -6  -3   4       68.53       79.26      8.77 o
  -5  -3   4      129.15      115.23      9.59 o
  -4  -3   4       12.04        9.87      2.64 o
  -3  -3   4      107.01      115.47      6.35 o
  -2  -3   4      483.70      495.92     13.42 o
  -1  -3   4     1208.06     1295.53     18.72 o
   0  -3   4     1677.08     1656.38     27.39 o
   1  -3   4      605.45      687.42     18.32 o
   2  -3   4      784.89      785.78     11.36 o
   3  -3   4      135.22      155.50      4.56 o
   4  -3   4      547.04      532.30     14.18 o
   5  -3   4      136.71      124.99      7.17 o
   6  -3   4      113.02      107.62     13.33 o
   7  -3   4      399.33      432.32     20.89 o
   8  -3   4        1.45        2.03      5.81 o
   9  -3   4        0.03       10.52      8.39 o
  -8  -2   4        9.96        9.35     10.35 o
  -7  -2   4        7.55        8.42      5.80 o
  -6  -2   4      209.32      237.57     14.22 o
  -5  -2   4        4.43        3.50      2.64 o
  -4  -2   4       42.11       50.18      6.12 o
  -3  -2   4       73.08       59.72      6.55 o
  -2  -2   4      156.69      153.79      6.44 o
  -1  -2   4     1084.33     1076.72     23.50 o
   0  -2   4      916.51      905.34     14.50 o
   1  -2   4     3383.60     3389.65     83.68 o
   2  -2   4     1312.80     1363.49     11.87 o
   3  -2   4      288.12      266.83      5.99 o
   4  -2   4      175.72      200.66      9.11 o
   5  -2   4       19.87       30.21      6.34 o
   6  -2   4        0.62        2.45      2.28 o
   7  -2   4       68.94       89.68     13.93 o
   8  -2   4       29.90       43.76     10.97 o
   9  -2   4       21.66       28.29     10.17 o
  -8  -1   4        2.02        9.77     13.47 o
  -7  -1   4        5.22        0.78      2.93 o
  -6  -1   4        2.63        8.72      4.32 o
  -5  -1   4       47.52       48.48      6.37 o
  -4  -1   4       25.63       39.32      5.48 o
  -3  -1   4      273.97      255.95     11.32 o
  -2  -1   4      211.63      195.57      6.95 o
  -1  -1   4      633.91      574.03      9.89 o
   0  -1   4      107.82       85.61      2.29 o
   1  -1   4     1401.43     1362.67     11.07 o
   2  -1   4     1470.09     1438.83     14.37 o
   3  -1   4        0.15        1.72      0.94 o
   4  -1   4      336.95      308.83     10.98 o
   5  -1   4        2.10        5.32      4.60 o
   6  -1   4       13.87       19.40      6.80 o
   7  -1   4        6.34       16.44      7.32 o
   8  -1   4       36.33       39.28     10.45 o
   9  -1   4       64.58       67.41     15.10 o
  -8   0   4        9.57       17.36      8.14 o
  -7   0   4        3.18        1.38      2.93 o
  -6   0   4       16.41       12.99      3.83 o
  -5   0   4      217.18      230.32     12.41 o
  -4   0   4      238.12      244.47     11.81 o
  -3   0   4     1248.16     1234.53     23.81 o
  -2   0   4     2052.12     2030.06     54.58 o
  -1   0   4     1083.40     1035.68     35.34 o
   0   0   4     3910.25     3936.66     26.51 o
   1   0   4      226.22      254.22      4.52 o
   2   0   4     5904.30     5867.01     41.39 o
   3   0   4     1381.78     1576.04     16.93 o
   4   0   4      587.93      554.97     23.93 o
   5   0   4      301.28      259.39     18.84 o
   6   0   4      172.70      188.20     17.87 o
   7   0   4      195.25      201.76     20.58 o
   8   0   4       40.22       54.07     11.32 o
   9   0   4       24.39       29.52     10.56 o
  -8   1   4       22.25       12.36      7.57 o
  -7   1   4        5.59        8.66      6.76 o
  -6   1   4      144.40      123.93      9.53 o
  -5   1   4       31.85       30.12      4.94 o
  -4   1   4       49.42       53.02      6.93 o
  -3   1   4      108.25      103.88      5.39 o
  -2   1   4     1243.23     1259.93     22.53 o
  -1   1   4      911.10      977.01     18.88 o
   0   1   4      791.12      670.14      8.94 o
   1   1   4     4493.29     4567.93     42.48 o
   2   1   4     2004.75     2023.13     19.44 o
   3   1   4     1999.72     1850.17     38.37 o
   4   1   4        4.74        6.13      2.89 o
   5   1   4      215.63      184.46     16.03 o
   6   1   4        3.60        0.00      3.99 o
   7   1   4      382.82      392.61     28.77 o
   8   1   4        0.56        0.00      5.54 o
   9   1   4       80.10       76.85     15.40 o
  -8   2   4        0.27        2.93      5.36 o
  -7   2   4       13.91       20.57      8.92 o
  -6   2   4       76.76       72.38      6.81 o
  -5   2   4      104.35       91.29      7.23 o
  -4   2   4       24.56       28.46      3.80 o
  -3   2   4     1150.59     1223.13     17.03 o
  -2   2   4      861.18     1043.03     18.68 o
  -1   2   4      107.13      153.96      7.67 o
   0   2   4        1.26        2.45      1.49 o
   1   2   4     2553.96     2994.67     23.60 o
   2   2   4     1859.49     1931.57     18.97 o
   3   2   4       10.90       17.35      4.85 o
   4   2   4        9.56        4.71      2.62 o
   5   2   4      102.10      123.99     13.01 o
   6   2   4        0.60        0.00      6.05 o
   7   2   4       22.97       23.29      7.50 o
   8   2   4        0.05        0.00      6.48 o
   9   2   4       58.30       54.38     12.74 o
  -8   3   4        1.58        3.15      6.65 o
  -7   3   4       28.86       45.22     12.07 o
  -6   3   4        7.88        0.00      3.90 o
  -5   3   4      222.13      196.72      9.30 o
  -4   3   4       23.41       27.29      2.54 o
  -3   3   4       67.75       61.53      3.61 o
  -2   3   4      175.38      208.57     14.07 o
  -1   3   4      120.71      163.04      6.13 o
   0   3   4      124.59      115.69      3.25 o
   1   3   4      124.90      167.97      4.00 o
   2   3   4        4.89        2.65      1.09 o
   3   3   4      413.96      470.86     21.58 o
   4   3   4       14.60       14.94      5.11 o
   5   3   4      208.10      206.03     17.34 o
   6   3   4       90.05       72.76     11.06 o
   7   3   4       59.65       44.02     10.02 o
   8   3   4        7.81        1.94      4.77 o
   9   3   4        3.68        6.06      5.52 o
  -8   4   4        4.76       14.30      9.05 o
  -7   4   4        0.38        4.60      6.18 o
  -6   4   4       80.35       98.86     15.11 o
  -5   4   4       18.05       27.17      8.85 o
  -4   4   4      445.29      432.22     11.69 o
  -3   4   4       24.09       21.98      4.67 o
  -2   4   4      152.95      170.03      7.87 o
  -1   4   4      799.95      640.90     10.91 o
   0   4   4      541.63      623.66      9.32 o
   1   4   4        0.57        1.15      0.81 o
   2   4   4       21.87       12.46      2.51 o
   3   4   4       45.70       41.85      6.81 o
   4   4   4      236.84      233.54     17.79 o
   5   4   4       14.49       18.10      5.85 o
   6   4   4        2.02        4.25      4.60 o
   7   4   4        2.25        8.19      6.51 o
   8   4   4        0.13        7.87      6.23 o
   9   4   4        0.84        0.00      4.95 o
  -7   5   4        0.40        0.00      5.61 o
  -6   5   4       20.93       22.49      8.36 o
  -5   5   4      415.66      431.60     28.84 o
  -4   5   4        0.79        0.05      0.88 o
  -3   5   4      882.08      884.86     40.78 o
  -2   5   4        9.14        7.36      3.10 o
  -1   5   4     1229.43     1106.61     14.82 o
   0   5   4      377.25      360.86      9.37 o
   1   5   4      777.91      737.38     12.79 o
   2   5   4      250.34      217.26      9.52 o
   3   5   4      296.71      303.21     19.10 o
   4   5   4        0.09        0.94      2.84 o
   5   5   4       52.17       69.41     11.13 o
   6   5   4        1.46        0.13      3.55 o
   7   5   4        0.16        0.54      4.26 o
   8   5   4        0.06        4.96      6.28 o
  -7   6   4        0.04       11.08      7.48 o
  -6   6   4       76.52       60.74     12.84 o
  -5   6   4        9.01        6.40      5.68 o
  -4   6   4        4.06        0.00      4.76 o
  -3   6   4       35.86       43.42      4.44 o
  -2   6   4      275.57      298.50      7.84 o
  -1   6   4      588.02      544.96     10.47 o
   0   6   4      145.71      127.57      5.25 o
   1   6   4      803.92      805.55     18.10 o
   2   6   4      133.26      111.91     11.69 o
   3   6   4        1.91        3.49      3.66 o
   4   6   4      335.73      355.04     23.26 o
   5   6   4        0.03        1.09      4.51 o
   6   6   4        8.04       14.64      6.33 o
   7   6   4       32.46       51.54     12.09 o
   8   6   4       23.10       23.70      9.47 o
  -7   7   4        3.18       11.00      8.28 o
  -6   7   4        0.27        4.58      5.32 o
  -5   7   4       29.93       28.71      8.75 o
  -4   7   4       17.99       17.64      7.61 o
  -3   7   4       13.48       11.79      1.57 o
  -2   7   4       33.45       36.25      4.97 o
  -1   7   4       31.56       31.40      4.39 o
   0   7   4        0.56        1.64      1.02 o
   1   7   4       84.25       83.51      6.17 o
   2   7   4        1.54        3.76      3.37 o
   3   7   4       69.75       63.39     10.06 o
   4   7   4      484.98      514.67     29.11 o
   5   7   4       84.96       93.39     14.12 o
   6   7   4       17.20       13.64      6.49 o
   7   7   4        5.33        5.97      5.87 o
   8   7   4        5.85        0.00      4.04 o
  -6   8   4        1.26        7.00      5.90 o
  -5   8   4      114.48      124.16     17.20 o
  -4   8   4      263.32      226.67     14.29 o
  -3   8   4      233.74      217.88     12.86 o
  -2   8   4       59.29       59.10      6.40 o
  -1   8   4      224.05      219.19     13.28 o
   0   8   4       58.25       59.32      4.09 o
   1   8   4       64.67       61.51      9.91 o
   2   8   4       12.84       14.74      5.07 o
   3   8   4        0.35        0.00      3.74 o
   4   8   4       85.26       90.33     13.33 o
   5   8   4        0.18        1.40      4.19 o
   6   8   4       31.33       15.70      6.90 o
   7   8   4        1.41        3.80      4.73 o
  -6   9   4        8.69       13.21      4.43 o
  -5   9   4       35.31       40.84      7.04 o
  -4   9   4       10.60       15.71      5.05 o
  -3   9   4        0.07        0.00      3.66 o
  -2   9   4        0.30        1.15      4.60 o
  -1   9   4        0.82        4.23      2.87 o
   0   9   4       27.87       21.79      4.15 o
   1   9   4        3.18       15.22      6.52 o
   2   9   4       13.86        9.15      4.32 o
   3   9   4       25.92       20.38      6.30 o
   4   9   4       78.41       83.09     12.68 o
   5   9   4       34.60       54.60     11.14 o
   6   9   4        4.47        2.02      4.28 o
  -5  10   4        0.81        1.95      3.32 o
  -4  10   4       17.19       14.09      4.15 o
  -3  10   4        5.09        1.79      2.13 o
  -2  10   4        1.70        2.02      5.07 o
  -1  10   4       36.61       44.95      8.85 o
   0  10   4       53.09       43.52      5.99 o
   1  10   4      102.32       80.85     11.67 o
   2  10   4        3.67        5.63      4.84 o
   3  10   4        0.15        0.00      3.14 o
   4  10   4       28.67       35.49      8.91 o
   5  10   4       75.49       87.09     14.84 o
   6  10   4        0.10        0.00      3.85 o
  -4  11   4       69.85       73.43     13.64 o
  -3  11   4        0.34        0.00      3.02 o
  -2  11   4        8.59        8.86      3.38 o
  -1  11   4        8.10       12.78      4.74 o
   0  11   4       51.31       50.29      9.80 o
   1  11   4       23.90       15.52      5.01 o
   2  11   4       37.53       44.32     10.16 o
   3  11   4        4.04        4.69      4.67 o
   4  11   4        0.00        0.00      4.62 o
   5  11   4       46.20       61.67     13.13 o
  -3  12   4        1.01        5.83      3.81 o
  -2  12   4        3.42        3.59      3.04 o
  -1  12   4       30.46       26.30      6.62 o
   0  12   4        2.73        8.19      5.20 o
   1  12   4       17.76       20.70      6.48 o
   2  12   4        0.64        0.00      4.29 o
   3  12   4        0.85        2.41      4.91 o
  -2 -10   5        0.84       18.17      9.94 o
  -1 -10   5       10.67       27.80     10.29 o
   0 -10   5       34.32       15.52      6.43 o
   1 -10   5        0.34        0.00      3.62 o
   2 -10   5        8.07        1.03      4.11 o
   3 -10   5       45.00       55.19     12.83 o
   4 -10   5        4.32       11.60      6.19 o
  -3  -9   5        1.88       15.86      8.73 o
  -2  -9   5       16.74       32.83     10.68 o
  -1  -9   5        0.07        4.51      6.68 o
   0  -9   5        3.74        2.56      6.55 o
   1  -9   5        1.51        8.43      4.38 o
   2  -9   5        0.92        0.00      5.82 o
   3  -9   5       27.92       42.13      6.90 o
   4  -9   5       82.36       80.08     14.12 o
   5  -9   5        1.27        1.81      5.67 o
  -4  -8   5        8.47       16.51      8.46 o
  -3  -8   5        3.02       13.73      9.48 o
  -2  -8   5       40.50       52.47     12.65 o
  -1  -8   5        0.08       10.03      6.46 o
   0  -8   5      194.00      197.71     20.06 o
   1  -8   5       24.40       23.34      5.40 o
   2  -8   5        0.04        0.27      2.56 o
   3  -8   5       10.05       21.89      4.73 o
   4  -8   5        6.67        1.93      3.75 o
   5  -8   5       19.55       12.01      6.27 o
   6  -8   5       38.56       34.57      9.70 o
  -5  -7   5        0.72        7.55      6.59 o
  -4  -7   5       27.44       25.63      9.26 o
  -3  -7   5        1.61       16.78      8.63 o
  -2  -7   5        1.44        4.40      6.25 o
  -1  -7   5       11.49       24.68      9.13 o
   0  -7   5      210.08      194.26     19.16 o
   1  -7   5       59.75       59.99      7.41 o
   2  -7   5        5.03       10.20      4.14 o
   3  -7   5        2.07        1.89      1.60 o
   4  -7   5       97.48      106.42     19.49 o
   5  -7   5       59.76       61.55     11.43 o
   6  -7   5        0.00        3.58      4.41 o
   7  -7   5        4.30        3.13      3.19 o
  -6  -6   5        2.19        0.58      5.50 o
  -5  -6   5        0.12       17.22      8.76 o
  -4  -6   5        0.56        4.34      5.14 o
  -3  -6   5        0.04        3.14      5.64 o
  -2  -6   5       32.55       41.92      4.63 o
  -1  -6   5      109.14      108.42     14.70 o
   0  -6   5        0.80        0.00      4.20 o
   1  -6   5       93.46       98.67      8.87 o
   2  -6   5      167.66      152.76      4.22 o
   3  -6   5       78.40       77.24      3.63 o
   4  -6   5      112.27      119.35      5.75 o
   5  -6   5        4.14        3.47      2.78 o
   6  -6   5      164.74      167.87     12.59 o
   7  -6   5        9.80        0.00      3.96 o
  -6  -5   5       10.18        3.49      3.41 o
  -5  -5   5       42.80       52.39      6.95 o
  -4  -5   5        7.52       16.79      3.85 o
  -3  -5   5      275.58      282.15     12.53 o
  -2  -5   5      150.15      168.80      6.45 o
  -1  -5   5       65.00       62.23      7.94 o
   0  -5   5       87.59       83.47     10.88 o
   1  -5   5        1.74        4.36      2.46 o
   2  -5   5        0.08        1.88      1.70 o
   3  -5   5       43.16       47.80      2.87 o
   4  -5   5       46.32       38.79      3.27 o
   5  -5   5       13.94       13.91      3.79 o
   6  -5   5      167.21      162.24     16.62 o
   7  -5   5       62.70       63.66     11.87 o
   8  -5   5       63.87       75.60     10.07 o
  -7  -4   5       47.63       57.56      8.77 o
  -6  -4   5        0.01        1.41      4.41 o
  -5  -4   5        3.60        6.65      4.00 o
  -4  -4   5      291.52      317.49     14.91 o
  -3  -4   5       25.62       22.06      3.60 o
  -2  -4   5      185.11      200.17      7.03 o
  -1  -4   5      534.98      505.10     20.59 o
   0  -4   5     4003.03     4119.92     84.10 o
   1  -4   5      780.09      819.42     21.73 o
   2  -4   5       28.02       27.42      1.78 o
   3  -4   5      326.94      297.30      6.73 o
   4  -4   5        0.51        0.00      2.17 o
   5  -4   5      136.85      128.32      7.75 o
   6  -4   5       26.86       25.44      6.69 o
   7  -4   5      108.91      108.93     12.44 o
   8  -4   5       12.97       19.80      8.54 o
  -7  -3   5        3.71       18.04      5.16 o
  -6  -3   5        0.07        4.02      3.43 o
  -5  -3   5        0.19        2.01      2.46 o
  -4  -3   5        9.83       13.71      3.60 o
  -3  -3   5      325.07      336.33     10.78 o
  -2  -3   5      145.95      137.52      5.30 o
  -1  -3   5       69.38       57.91      2.84 o
   0  -3   5      520.17      562.11     25.01 o
   1  -3   5      316.87      271.95     11.48 o
   2  -3   5       48.65       52.94      2.45 o
   3  -3   5      832.95      802.01     15.17 o
   4  -3   5       40.10       45.78      4.87 o
   5  -3   5      468.65      471.97     15.03 o
   6  -3   5      126.30      135.86     15.73 o
   7  -3   5       76.09       93.29     14.01 o
   8  -3   5       25.25       39.97     11.02 o
   9  -3   5        8.30       16.61      7.77 o
  -7  -2   5       14.62        1.80      4.03 o
  -6  -2   5       86.01       80.29      9.10 o
  -5  -2   5       52.68       36.31      6.10 o
  -4  -2   5       13.67       25.78      7.02 o
  -3  -2   5      134.56      139.11      9.04 o
  -2  -2   5       31.46       35.47      3.25 o
  -1  -2   5       44.68       57.47      3.25 o
   0  -2   5      288.13      268.85      5.83 o
   1  -2   5      351.11      288.26      8.41 o
   2  -2   5      219.34      232.07      4.77 o
   3  -2   5       29.47       44.83      2.58 o
   4  -2   5      343.08      337.75     10.22 o
   5  -2   5      301.17      299.58     12.34 o
   6  -2   5      332.33      349.18     24.42 o
   7  -2   5       39.65       54.46     11.30 o
   8  -2   5      250.65      297.85     27.20 o
   9  -2   5        0.39        0.00      6.11 o
  -7  -1   5        5.56        0.00      4.69 o
  -6  -1   5       20.71       37.10      6.64 o
  -5  -1   5       19.97       14.33      4.29 o
  -4  -1   5       18.81       15.46      4.88 o
  -3  -1   5        2.83        3.63      2.41 o
  -2  -1   5       24.54       24.27      2.72 o
  -1  -1   5      104.05      123.55      4.38 o
   0  -1   5        6.67        3.17      0.77 o
   1  -1   5     1246.11     1252.43     16.52 o
   2  -1   5      949.08     1086.94     14.11 o
   3  -1   5       98.22      100.68      4.44 o
   4  -1   5        6.13       11.12      2.07 o
   5  -1   5       47.02       46.43      8.10 o
   6  -1   5      100.47       98.65     12.92 o
   7  -1   5        0.01        2.36      5.23 o
   8  -1   5       52.56       49.23     11.70 o
   9  -1   5       43.58       26.56     10.04 o
  -7   0   5       16.63       10.62      4.02 o
  -6   0   5       68.74       68.05      7.74 o
  -5   0   5      231.60      236.61     13.16 o
  -4   0   5       57.66       56.84      6.23 o
  -3   0   5      218.62      286.31     13.04 o
  -2   0   5      180.51      254.40      8.46 o
  -1   0   5       14.49       19.46      1.93 o
   0   0   5       58.25       85.53      2.95 o
   1   0   5      188.15      161.23      4.21 o
   2   0   5      364.41      472.64      7.76 o
   3   0   5       61.36       56.42      2.98 o
   4   0   5     1362.75     1516.78     39.90 o
   5   0   5        3.42        0.00      4.73 o
   6   0   5      178.80      199.46     18.21 o
   7   0   5       58.77       56.47     10.71 o
   8   0   5       11.66        6.17      4.95 o
   9   0   5       18.90       14.64      7.83 o
  -8   1   5        5.66        0.00      5.04 o
  -7   1   5        0.19        0.00      4.52 o
  -6   1   5        1.17        6.61      4.27 o
  -5   1   5        0.44        2.59      2.76 o
  -4   1   5       12.89       12.84      3.71 o
  -3   1   5      513.09      510.19     16.04 o
  -2   1   5      127.37       88.08      5.24 o
  -1   1   5     1337.40     1445.14     30.42 o
   0   1   5       57.07       41.15      2.07 o
   1   1   5        0.09        1.40      0.62 o
   2   1   5     2046.29     2097.53     17.84 o
   3   1   5      504.52      602.78     16.30 o
   4   1   5      706.78      735.46     28.05 o
   5   1   5       94.36      114.06     12.58 o
   6   1   5       43.14       43.73      9.19 o
   7   1   5        7.03        8.18      5.99 o
   8   1   5       30.68       26.53      8.46 o
   9   1   5       16.90        4.29      5.39 o
  -8   2   5        4.11        4.53      6.56 o
  -7   2   5        1.87        6.03      5.06 o
  -6   2   5        0.60        2.77      7.88 o
  -5   2   5       25.72       29.46      7.12 o
  -4   2   5       91.30       96.65      7.59 o
  -3   2   5       74.99       75.83      4.87 o
  -2   2   5      506.28      440.40     13.36 o
  -1   2   5      212.08      250.39      8.42 o
   0   2   5     1165.24     1176.88     15.97 o
   1   2   5      171.20      190.91      5.57 o
   2   2   5     2611.52     2694.80     26.66 o
   3   2   5      974.63      944.21     21.23 o
   4   2   5      721.06      738.77     29.10 o
   5   2   5      109.79       88.13     11.30 o
   6   2   5       93.17       89.54     12.77 o
   7   2   5       46.02       48.55     10.75 o
   8   2   5        2.08        0.00      6.97 o
   9   2   5        1.45        0.00      7.10 o
  -7   3   5        2.55       26.73     10.32 o
  -6   3   5        5.80        0.00      4.47 o
  -5   3   5       68.52       68.18      6.31 o
  -4   3   5        9.22        9.67      2.14 o
  -3   3   5        4.28        9.34      2.32 o
  -2   3   5     1254.51     1361.19     71.21 o
  -1   3   5      541.77      535.25     15.60 o
   0   3   5     1256.50     1253.90     15.31 o
   1   3   5     1484.78     1384.67     31.14 o
   2   3   5      224.16      233.82     10.00 o
   3   3   5     1019.64      929.36     30.78 o
   4   3   5        3.57        1.34      3.09 o
   5   3   5      126.77      107.73     12.86 o
   6   3   5        9.64       17.22      5.76 o
   7   3   5       30.60       34.95      8.94 o
   8   3   5      141.32      165.03     20.37 o
   9   3   5        0.70       13.88      6.95 o
  -7   4   5        9.45       26.15      8.97 o
  -6   4   5       36.02       27.83      8.95 o
  -5   4   5       45.95       27.13      8.50 o
  -4   4   5      310.35      287.39     12.69 o
  -3   4   5       20.97       28.70      3.81 o
  -2   4   5       40.25       63.96      8.41 o
  -1   4   5       48.68       36.47      5.23 o
   0   4   5        0.73        2.56      0.96 o
   1   4   5      135.78      182.93      5.06 o
   2   4   5       59.93       52.77      7.24 o
   3   4   5       87.01       58.10      8.23 o
   4   4   5       93.11       83.60     10.80 o
   5   4   5        0.07        0.00      3.70 o
   6   4   5       30.34       29.57      7.81 o
   7   4   5        4.44        8.07      6.36 o
   8   4   5        0.50        0.00      4.56 o
   9   4   5       11.05        2.72      4.63 o
  -7   5   5        0.59        7.81      6.15 o
  -6   5   5        0.36        1.38      5.38 o
  -5   5   5        1.28        4.33      4.59 o
  -4   5   5        0.68        0.00      5.94 o
  -3   5   5       58.29       62.14      5.38 o
  -2   5   5      369.17      371.94     17.25 o
  -1   5   5       61.26       62.97      3.86 o
   0   5   5       20.00       41.13      3.00 o
   1   5   5      173.59      176.12      5.48 o
   2   5   5     1903.66     1864.44     26.96 o
   3   5   5      523.29      557.55     26.51 o
   4   5   5        0.99        0.83      3.38 o
   5   5   5      136.55      146.07     15.97 o
   6   5   5        0.12        0.00      5.38 o
   7   5   5        0.02        3.63      4.69 o
   8   5   5        8.47        8.69      6.36 o
  -7   6   5        1.92        8.30      6.20 o
  -6   6   5       21.62       16.97      7.68 o
  -5   6   5       61.97       49.12     11.03 o
  -4   6   5       30.31       32.17      8.88 o
  -3   6   5       44.10       44.96      5.01 o
  -2   6   5      414.42      394.34     10.18 o
  -1   6   5      312.44      302.01      8.56 o
   0   6   5      839.06      846.36     16.37 o
   1   6   5      384.39      348.95      9.56 o
   2   6   5      145.57      162.43     14.65 o
   3   6   5      485.55      491.33     26.39 o
   4   6   5        1.61        2.33      3.57 o
   5   6   5      697.38      709.06     36.11 o
   6   6   5      146.83      133.36     16.74 o
   7   6   5       54.51       53.14     12.37 o
   8   6   5       21.79       36.78     10.97 o
  -7   7   5        1.13        0.00      6.75 o
  -6   7   5        3.41       12.50      7.57 o
  -5   7   5        2.69        7.04      6.53 o
  -4   7   5       34.95       46.04     10.64 o
  -3   7   5        2.83        1.64      1.09 o
  -2   7   5        1.59        1.18      1.34 o
  -1   7   5       38.34       43.11      3.39 o
   0   7   5        1.33        1.38      1.50 o
   1   7   5       51.54       56.02      8.64 o
   2   7   5       22.17       20.56      5.92 o
   3   7   5      566.85      554.12     29.28 o
   4   7   5        0.21        4.93      5.09 o
   5   7   5      129.62      126.58     15.97 o
   6   7   5       12.98       14.56      5.82 o
   7   7   5       25.33       39.71     10.97 o
   8   7   5        4.73        8.68      5.93 o
  -6   8   5        0.60        2.90      5.72 o
  -5   8   5        0.97        2.88      5.40 o
  -4   8   5       20.62       21.37      6.17 o
  -3   8   5        0.38        0.00      2.49 o
  -2   8   5      172.38      168.20     10.83 o
  -1   8   5        9.96       11.44      3.20 o
   0   8   5       31.25       22.18      6.76 o
   1   8   5       30.34       36.63      7.96 o
   2   8   5       16.20       16.42      5.88 o
   3   8   5       13.59       20.79      6.70 o
   4   8   5       49.09       40.89      8.96 o
   5   8   5       30.41       34.51      8.87 o
   6   8   5       99.95      105.57     16.27 o
   7   8   5        0.18        0.00      6.58 o
  -6   9   5        1.54        4.58      3.68 o
  -5   9   5        7.29        5.66      3.11 o
  -4   9   5        0.02        2.69      3.00 o
  -3   9   5       48.35       44.02      6.31 o
  -2   9   5      113.00      114.84      9.54 o
  -1   9   5      364.26      366.16     27.83 o
   0   9   5       14.72        5.64      3.62 o
   1   9   5       53.62       46.05     13.77 o
   2   9   5        0.55        2.26      3.86 o
   3   9   5       13.03       21.61      7.05 o
   4   9   5        9.37        8.84      5.23 o
   5   9   5        2.31        2.14      4.02 o
   6   9   5       21.89       17.23      7.23 o
  -5  10   5       18.12       23.57      5.68 o
  -4  10   5       16.96       19.86      5.31 o
  -3  10   5        9.81        2.02      3.18 o
  -2  10   5      133.66      136.64     11.10 o
  -1  10   5       50.36       52.87      6.99 o
   0  10   5       17.51       19.80      4.20 o
   1  10   5       57.88       52.33      9.56 o
   2  10   5       65.42       72.35     12.20 o
   3  10   5       92.95      116.26     15.24 o
   4  10   5        1.34        0.00      4.41 o
   5  10   5        0.52        4.54      4.13 o
   6  10   5        0.23        0.00      3.85 o
  -4  11   5       57.11       64.59      8.98 o
  -3  11   5        1.17        2.02      2.42 o
  -2  11   5       43.20       46.65      7.01 o
  -1  11   5        0.52        3.40      5.77 o
   0  11   5        8.61       11.48      5.44 o
   1  11   5       14.62       10.66      3.86 o
   2  11   5        5.79        6.04      4.89 o
   3  11   5        1.46        0.00      3.93 o
   4  11   5        0.14        0.00      6.15 o
   5  11   5        2.10       12.62      7.40 o
  -3  12   5        3.77        3.61      2.98 o
  -2  12   5       22.28       26.41      5.56 o
  -1  12   5        2.12        0.00      4.78 o
   0  12   5      101.59       85.44     13.51 o
   1  12   5        6.93        1.10      3.13 o
   2  12   5        8.84        8.34      7.90 o
   3  12   5        0.45        4.04      5.70 o
  -1 -10   6        8.14        0.00      7.63 o
   0 -10   6        0.02        0.00      6.28 o
   1 -10   6        2.98        0.00      4.58 o
   2 -10   6       13.38       11.49      4.12 o
   3 -10   6       25.65       21.70      8.05 o
  -3  -9   6        1.68       11.39      6.86 o
  -2  -9   6        3.52        4.70      5.47 o
  -1  -9   6        3.62        0.00      7.14 o
   0  -9   6        9.47       14.22      7.16 o
   1  -9   6        0.95        0.00      3.83 o
   2  -9   6        7.21        8.81      6.20 o
   3  -9   6        1.64        3.65      3.52 o
   4  -9   6       55.98       54.13     12.36 o
   5  -9   6        3.97        4.10      4.08 o
  -4  -8   6        0.42       22.84     10.15 o
  -3  -8   6       19.54       35.58     11.95 o
  -2  -8   6        0.60       16.79      9.33 o
  -1  -8   6        0.13        1.49      6.04 o
   0  -8   6       15.63       10.93      5.74 o
   1  -8   6       18.57       13.30      4.89 o
   2  -8   6        0.17        0.00      3.09 o
   3  -8   6       17.30       16.56      5.17 o
   4  -8   6        0.73        4.88      4.22 o
   5  -8   6       43.64       39.94      9.91 o
   6  -8   6        1.01        4.31      4.83 o
  -5  -7   6        4.89       28.24     10.96 o
  -4  -7   6        8.01       16.11      8.40 o
  -3  -7   6       14.35       24.21      9.56 o
  -2  -7   6       34.57       43.07     12.60 o
  -1  -7   6       75.36       72.86     12.45 o
   0  -7   6       23.89       36.68      8.31 o
   1  -7   6        0.98        1.70      3.33 o
   2  -7   6      107.75      117.89      8.75 o
   3  -7   6      332.75      335.24     12.43 o
   4  -7   6      186.03      205.87     13.16 o
   5  -7   6        0.03        2.57      3.76 o
   6  -7   6        0.88        4.15      4.54 o
   7  -7   6        3.58        2.36      4.48 o
  -5  -6   6        0.16       12.44      7.02 o
  -4  -6   6        7.43       26.13      9.83 o
  -3  -6   6       10.15       18.17      9.54 o
  -2  -6   6       42.10       56.82     11.86 o
  -1  -6   6      294.04      261.21     22.86 o
   0  -6   6       76.27       86.75     12.40 o
   1  -6   6        4.30        7.01      3.65 o
   2  -6   6      248.32      233.49     10.29 o
   3  -6   6       27.23       30.73      3.09 o
   4  -6   6      793.34      837.60     28.08 o
   5  -6   6       50.68       52.09      6.25 o
   6  -6   6      349.47      372.47     47.39 o
   7  -6   6      106.93      138.64     21.66 o
  -6  -5   6        0.92       17.79      7.57 o
  -5  -5   6       10.85       10.70     14.65 o
  -4  -5   6        0.06        1.27      6.10 o
  -3  -5   6        0.77        9.22      6.34 o
  -2  -5   6        0.33        1.10      2.44 o
  -1  -5   6      221.69      228.23     19.85 o
   0  -5   6      153.16      149.02     15.94 o
   1  -5   6       25.91       30.86      5.32 o
   2  -5   6        1.04        0.90      0.49 o
   3  -5   6       90.82       92.25      3.84 o
   4  -5   6        4.60        5.27      1.38 o
   5  -5   6      190.85      199.72     30.91 o
   6  -5   6       13.14       21.45      8.78 o
   7  -5   6        4.89        8.85      6.43 o
   8  -5   6        3.13        0.00      4.33 o
  -6  -4   6        9.87        2.22      8.37 o
  -5  -4   6        0.73        5.55      3.53 o
  -4  -4   6       16.47       11.95      3.25 o
  -3  -4   6        0.48        0.00      4.29 o
  -2  -4   6      298.12      277.60      9.28 o
  -1  -4   6       14.16       17.36      2.32 o
   0  -4   6      150.78      121.99     13.95 o
   1  -4   6      419.15      458.39     17.04 o
   2  -4   6      723.16      707.90     10.65 o
   3  -4   6        0.02        1.38      1.12 o
   4  -4   6      130.53      124.93      5.12 o
   5  -4   6       51.38       48.76      8.78 o
   6  -4   6        0.13        5.43      5.00 o
   7  -4   6       65.89       77.77     13.46 o
   8  -4   6        2.08       13.70      7.54 o
  -7  -3   6       11.31        5.88      3.62 o
  -6  -3   6        0.17        2.06      5.21 o
  -5  -3   6       14.90       13.44      3.49 o
  -4  -3   6      138.92      150.01      8.45 o
  -3  -3   6       93.43       83.75      6.87 o
  -2  -3   6       22.97       26.14      2.41 o
  -1  -3   6       73.53       77.75      2.89 o
   0  -3   6      767.26      717.01     30.15 o
   1  -3   6      476.84      511.54     16.76 o
   2  -3   6      119.99       91.39      3.04 o
   3  -3   6       94.27       96.54      3.95 o
   4  -3   6      313.43      296.42     14.59 o
   5  -3   6      415.16      448.64     24.35 o
   6  -3   6       14.38       30.11      7.84 o
   7  -3   6       21.25       23.69      7.66 o
   8  -3   6       22.86       21.04      7.79 o
  -7  -2   6       14.32       18.50      4.26 o
  -6  -2   6       53.97       47.39      9.15 o
  -5  -2   6        7.38        7.91      3.36 o
  -4  -2   6       27.70       19.21      4.23 o
  -3  -2   6       94.34       76.02      6.91 o
  -2  -2   6      517.76      523.45     21.64 o
  -1  -2   6      290.92      267.78      7.38 o
   0  -2   6       12.47        9.37      1.74 o
   1  -2   6     3783.75     3726.49     42.73 o
   2  -2   6      363.00      328.90      6.18 o
   3  -2   6      686.13      712.02     10.99 o
   4  -2   6        1.61        1.50      1.70 o
   5  -2   6      107.65      100.87     11.75 o
   6  -2   6       79.18       63.97     10.58 o
   7  -2   6       91.31      124.15     16.16 o
   8  -2   6       13.14       12.44      7.17 o
   9  -2   6        4.75        3.86      5.75 o
  -7  -1   6        0.02        0.00      3.80 o
  -6  -1   6       81.46       82.49      8.95 o
  -5  -1   6        4.35        4.07      2.96 o
  -4  -1   6       81.69       82.38     11.00 o
  -3  -1   6      217.06      192.97     10.88 o
  -2  -1   6      144.51      165.22      9.14 o
  -1  -1   6      288.28      286.39      7.02 o
   0  -1   6       63.20       53.78      2.63 o
   1  -1   6      670.32      738.21     11.38 o
   2  -1   6      106.36      106.90      3.77 o
   3  -1   6       87.65       96.77      5.05 o
   4  -1   6      783.91      823.09     23.73 o
   5  -1   6      102.93       96.56     11.52 o
   6  -1   6       62.85       61.87     10.33 o
   7  -1   6        5.56        8.07      5.90 o
   8  -1   6        0.48        0.00      7.43 o
   9  -1   6        0.24        0.00      6.58 o
  -7   0   6       13.93        7.48      3.54 o
  -6   0   6       14.84       10.13      4.13 o
  -5   0   6       35.65       48.82      6.73 o
  -4   0   6       30.30       38.23      5.65 o
  -3   0   6       78.59       80.82      7.00 o
  -2   0   6      188.27      203.82     10.14 o
  -1   0   6       84.46       92.80      4.89 o
   0   0   6      101.23       92.17      3.61 o
   1   0   6      131.61      153.08      4.15 o
   2   0   6      190.80      174.56      5.24 o
   3   0   6       51.13       56.88      5.23 o
   4   0   6        8.80        4.83      2.70 o
   5   0   6       45.26       48.76      8.54 o
   6   0   6      199.00      214.84     19.27 o
   7   0   6        0.23        0.00      5.41 o
   8   0   6       28.17       16.17      6.98 o
   9   0   6       11.90        5.61      7.45 o
  -7   1   6        3.61        5.01      5.81 o
  -6   1   6       16.45       27.09      5.39 o
  -5   1   6       71.11       70.90      8.15 o
  -4   1   6       40.97       53.24      6.51 o
  -3   1   6        9.03       11.14      3.26 o
  -2   1   6      306.75      280.88     11.94 o
  -1   1   6     1562.25     1473.78     27.77 o
   0   1   6       83.85       71.47      3.03 o
   1   1   6     1939.81     1817.07     22.24 o
   2   1   6      684.86      727.81     13.36 o
   3   1   6      393.11      370.92     13.40 o
   4   1   6        7.13        4.54      3.59 o
   5   1   6      128.59      126.01     13.52 o
   6   1   6       37.04       25.00      6.92 o
   7   1   6       37.97       32.63      8.14 o
   8   1   6        0.40        0.00      6.37 o
   9   1   6       11.23        1.11      4.92 o
  -7   2   6        9.00       12.47      8.29 o
  -6   2   6        7.90        4.73      5.64 o
  -5   2   6       71.85       81.09      7.91 o
  -4   2   6       56.08       66.17      7.01 o
  -3   2   6      243.46      218.55     11.19 o
  -2   2   6      330.94      374.48     13.50 o
  -1   2   6      494.09      433.43     13.71 o
   0   2   6     2331.79     2397.11     80.02 o
   1   2   6     2157.28     2074.44     27.71 o
   2   2   6     1241.19     1168.68     22.53 o
   3   2   6      382.68      436.84     14.99 o
   4   2   6     2261.30     2387.83     53.25 o
   5   2   6        3.46        4.16      3.76 o
   6   2   6      113.76      120.57     14.88 o
   7   2   6       95.24       60.53     11.56 o
   8   2   6       19.88        0.00      9.61 o
   9   2   6        1.20        0.00      6.12 o
  -7   3   6        0.05        5.28      7.00 o
  -6   3   6        0.75        0.00      7.61 o
  -5   3   6       28.04       33.99      4.94 o
  -4   3   6        2.17        0.00      2.21 o
  -3   3   6       13.25       10.40      3.05 o
  -2   3   6       11.20        4.57      5.44 o
  -1   3   6        4.01        0.87      3.06 o
   0   3   6      224.37      161.70      8.33 o
   1   3   6     2080.37     2067.97     79.45 o
   2   3   6     1614.02     1468.48     26.19 o
   3   3   6      250.91      268.74     12.17 o
   4   3   6      308.41      336.10     20.77 o
   5   3   6      137.45      115.63     13.81 o
   6   3   6      356.63      380.30     26.46 o
   7   3   6       52.61       55.07     11.42 o
   8   3   6       38.29       61.43     13.67 o
   9   3   6       21.23       26.03      9.66 o
  -7   4   6        0.46        0.00      4.55 o
  -6   4   6       35.56       38.21     10.42 o
  -5   4   6       20.86       16.66      7.27 o
  -4   4   6       18.10       18.84      6.94 o
  -3   4   6       17.62       19.09      3.56 o
  -2   4   6       21.70       29.15      4.14 o
  -1   4   6      222.64      245.96     17.03 o
   0   4   6       27.43       22.40      1.90 o
   1   4   6      937.60      965.21     11.88 o
   2   4   6       25.27       18.24      3.33 o
   3   4   6      197.06      207.20     16.17 o
   4   4   6     1364.31     1335.07     43.27 o
   5   4   6      172.23      156.01     16.17 o
   6   4   6      255.92      279.18     23.73 o
   7   4   6      201.99      233.42     23.08 o
   8   4   6        4.37        6.43      5.77 o
   9   4   6       23.33       48.59     12.43 o
  -7   5   6        0.88        0.00      6.83 o
  -6   5   6        0.64        2.91      5.09 o
  -5   5   6       48.02       48.26     10.98 o
  -4   5   6      231.98      221.72     20.37 o
  -3   5   6       26.16       31.42      4.28 o
  -2   5   6       28.64       42.28      7.81 o
  -1   5   6      147.65      140.05      5.87 o
   0   5   6      330.16      363.75      8.71 o
   1   5   6      126.64      102.54      4.70 o
   2   5   6      120.86      143.11      6.19 o
   3   5   6        0.77        0.00      4.68 o
   4   5   6      342.74      342.17     22.82 o
   5   5   6        4.68        3.88      4.36 o
   6   5   6        0.25        0.00      5.20 o
   7   5   6       11.77       10.49      6.40 o
   8   5   6        5.84       11.99      6.69 o
  -7   6   6        0.01        7.23      6.83 o
  -6   6   6       40.77       50.20     12.32 o
  -5   6   6       44.42       46.42     11.22 o
  -4   6   6        1.20        6.13      6.41 o
  -3   6   6       19.22       28.86      4.36 o
  -2   6   6        1.26        3.66      1.55 o
  -1   6   6       37.15       47.27      3.67 o
   0   6   6      385.42      419.83     10.99 o
   1   6   6       17.78       17.52      2.66 o
   2   6   6      562.86      572.29     15.88 o
   3   6   6        5.36        5.92      3.28 o
   4   6   6       60.10       55.20     10.40 o
   5   6   6      252.61      272.25     22.41 o
   6   6   6        0.77        7.81      5.84 o
   7   6   6       12.30       10.63      6.39 o
   8   6   6        4.41        5.00      6.20 o
  -6   7   6       20.78       37.85     10.62 o
  -5   7   6        1.88        0.00      4.35 o
  -4   7   6      150.13      160.70     18.92 o
  -3   7   6       55.58       58.14      4.51 o
  -2   7   6      111.04      113.34      5.83 o
  -1   7   6        0.76        2.85      1.28 o
   0   7   6       56.33       56.62      4.10 o
   1   7   6        0.02        2.03      2.80 o
   2   7   6        0.51        0.00      2.83 o
   3   7   6      219.27      226.94     19.37 o
   4   7   6      107.44      127.10     15.28 o
   5   7   6      191.98      201.13     20.33 o
   6   7   6       42.02       49.34     10.76 o
   7   7   6        0.01        1.25      4.64 o
   8   7   6        4.73       16.05      8.50 o
  -6   8   6       14.86       28.37     10.03 o
  -5   8   6       14.74       11.05      6.34 o
  -4   8   6        2.63        5.27      3.21 o
  -3   8   6       78.41       81.41      8.18 o
  -2   8   6      422.28      403.11     10.57 o
  -1   8   6      254.28      248.11     12.32 o
   0   8   6       11.15       10.37      2.77 o
   1   8   6       81.13       93.23     12.66 o
   2   8   6        2.34        2.30      3.34 o
   3   8   6      231.63      231.63     20.34 o
   4   8   6       25.69       17.79      6.86 o
   5   8   6       94.82       81.46     13.77 o
   6   8   6      126.34      146.29     19.81 o
   7   8   6        0.08        4.83      5.06 o
  -5   9   6       13.66       14.76      5.11 o
  -4   9   6        2.27        5.41      3.22 o
  -3   9   6       69.08       73.21      7.95 o
  -2   9   6        0.02        0.00      3.06 o
  -1   9   6        4.87        7.46      2.67 o
   0   9   6       16.66       14.37      3.10 o
   1   9   6      136.71      116.21     15.87 o
   2   9   6       38.93       32.20      8.33 o
   3   9   6       28.34       19.09      6.26 o
   4   9   6       57.90       61.65     11.73 o
   5   9   6       22.14       16.39      7.25 o
   6   9   6        0.01        0.11      4.27 o
  -5  10   6        1.18        2.26      4.02 o
  -4  10   6       22.84       29.17      9.45 o
  -3  10   6        0.60        1.69      5.09 o
  -2  10   6        9.16        8.46      3.29 o
  -1  10   6      260.09      261.94     14.67 o
   0  10   6       17.37       14.26      5.59 o
   1  10   6       33.39       34.60      7.65 o
   2  10   6       69.67       80.52     13.31 o
   3  10   6        0.90        4.16      4.66 o
   4  10   6       34.18       36.79      9.80 o
   5  10   6        0.06        0.00      4.21 o
   6  10   6       12.31       14.50      6.87 o
  -4  11   6        0.01        0.00      2.45 o
  -3  11   6       23.55       27.19     10.69 o
  -2  11   6       31.16       32.50      5.86 o
  -1  11   6       52.74       59.32      7.76 o
   0  11   6       57.60       30.19      9.02 o
   1  11   6       72.25       70.64     12.28 o
   2  11   6        0.00        0.00      3.84 o
   3  11   6      176.26      189.11     21.45 o
   4  11   6        0.41        6.01      5.73 o
   5  11   6       30.42       32.57     10.51 o
  -2  12   6        2.15        4.21      3.49 o
  -1  12   6       24.89       38.06      6.44 o
   0  12   6       13.41        8.72      5.45 o
   1  12   6        0.04        0.00      4.66 o
   2  12   6       96.65       97.30     19.69 o
   3  12   6        1.06        1.16      3.85 o
   1 -10   7       25.73       42.24     12.22 o
  -2  -9   7        0.85        0.00      5.58 o
  -1  -9   7        0.42        0.00      5.97 o
   0  -9   7        4.71       19.84      9.69 o
   1  -9   7       13.67        8.22      4.57 o
   2  -9   7        2.03        1.98      3.32 o
   3  -9   7      120.28      124.13     12.27 o
   4  -9   7       51.61       58.13     12.47 o
  -3  -8   7       20.49       15.37      8.46 o
  -2  -8   7        7.71        4.31      5.66 o
  -1  -8   7        1.60        0.00      5.97 o
   0  -8   7       18.89       21.88      9.71 o
   1  -8   7        6.22        6.38      3.71 o
   2  -8   7       35.34       38.16      6.90 o
   3  -8   7        0.02        5.09      3.97 o
   4  -8   7       51.71       52.69     11.88 o
   5  -8   7       63.37       47.89     10.63 o
  -4  -7   7       14.51        0.00      7.87 o
  -3  -7   7        0.02        0.00      9.33 o
  -2  -7   7       30.55       51.14     12.40 o
  -1  -7   7       22.80       19.11      8.83 o
   0  -7   7       17.79       19.23      8.54 o
   1  -7   7      112.58      113.80     11.00 o
   2  -7   7        8.18       11.22      2.82 o
   3  -7   7      170.93      182.10      9.93 o
   4  -7   7       82.29       76.29      9.07 o
   5  -7   7       39.19       50.21     10.61 o
   6  -7   7        5.45        7.22      4.46 o
  -5  -6   7       12.24        4.08      5.72 o
  -4  -6   7        1.10        0.00      8.66 o
  -3  -6   7        1.62        0.00      7.07 o
  -2  -6   7       12.21        9.62      5.07 o
  -1  -6   7       29.51       31.56      9.59 o
   0  -6   7      170.40      173.47     18.78 o
   1  -6   7      146.54      127.63     11.29 o
   2  -6   7        7.14        6.59      2.94 o
   3  -6   7       35.32       42.75      4.82 o
   4  -6   7      600.12      560.85     16.47 o
   5  -6   7       16.34        5.34      4.45 o
   6  -6   7       14.76       12.79      5.88 o
   7  -6   7        0.97        0.00      3.56 o
  -5  -5   7       16.80        9.11      6.45 o
  -4  -5   7        3.80        0.00      6.18 o
  -3  -5   7       21.48       16.85      6.27 o
  -2  -5   7        4.19        0.00      6.71 o
  -1  -5   7       55.27       38.72      9.59 o
   0  -5   7        4.65        4.22      5.60 o
   1  -5   7      133.92      130.51     10.57 o
   2  -5   7       14.03       14.41      3.03 o
   3  -5   7       51.16       47.47      2.49 o
   4  -5   7        1.04        0.89      1.67 o
   5  -5   7        1.26        0.48      1.88 o
   6  -5   7       30.85       31.63      5.63 o
   7  -5   7       28.31       22.44      5.30 o
   8  -5   7        6.97        9.87      6.53 o
  -6  -4   7        1.94        0.00      6.67 o
  -5  -4   7        0.55        3.73      4.95 o
  -4  -4   7       13.74        8.47      3.17 o
  -3  -4   7       29.66       25.08      4.49 o
  -2  -4   7       53.82       43.97      4.05 o
  -1  -4   7        0.93        1.56      1.03 o
   0  -4   7      694.30      641.74     32.49 o
   1  -4   7        8.10       10.58      3.61 o
   2  -4   7        7.20        5.95      2.16 o
   3  -4   7       36.40       39.56      2.49 o
   4  -4   7      161.67      162.46      6.50 o
   5  -4   7      144.94      155.37      8.56 o
   6  -4   7        0.01        0.35      3.01 o
   7  -4   7       29.68       22.55      7.84 o
   8  -4   7        1.41        6.85      6.21 o
  -6  -3   7       36.23       43.80     12.78 o
  -5  -3   7       22.19       34.99      4.84 o
  -4  -3   7       52.61       57.71      5.59 o
  -3  -3   7       26.85       30.09      4.66 o
  -2  -3   7      140.04      138.08      6.51 o
  -1  -3   7      275.01      265.16      4.59 o
   0  -3   7      104.63      108.13     12.95 o
   1  -3   7        8.87       12.06      3.25 o
   2  -3   7       44.55       53.92      3.97 o
   3  -3   7      275.01      265.07      6.56 o
   4  -3   7      253.72      252.94      9.33 o
   5  -3   7      229.61      217.46     12.26 o
   6  -3   7        1.37        3.38      4.32 o
   7  -3   7       92.08       73.40     12.96 o
   8  -3   7        9.38        3.76      4.58 o
  -6  -2   7        0.34        5.68      6.92 o
  -5  -2   7        1.73        2.57      2.63 o
  -4  -2   7       69.02       72.79      7.93 o
  -3  -2   7        1.70        8.66      3.74 o
  -2  -2   7      187.48      187.49     10.08 o
  -1  -2   7        1.21        0.09      0.77 o
   0  -2   7      267.91      239.92      5.43 o
   1  -2   7        0.22        2.80      1.10 o
   2  -2   7        9.99        4.54      0.92 o
   3  -2   7      579.08      588.98      9.95 o
   4  -2   7       53.98       54.89      5.59 o
   5  -2   7       40.07       42.52      5.69 o
   6  -2   7       28.46       30.79      8.00 o
   7  -2   7       12.63       16.83      7.23 o
   8  -2   7        0.47        0.00      4.89 o
  -7  -1   7        2.59        5.39      7.16 o
  -6  -1   7       45.55       51.77      7.71 o
  -5  -1   7       39.50       44.52      6.98 o
  -4  -1   7        0.61       11.41      4.01 o
  -3  -1   7        0.57        1.11      2.47 o
  -2  -1   7      175.46      157.15     12.51 o
  -1  -1   7      178.65      184.08      6.31 o
   0  -1   7     1634.69     1654.80     16.53 o
   1  -1   7      633.35      686.48      7.78 o
   2  -1   7      377.85      323.89      6.76 o
   3  -1   7      523.41      520.19     10.41 o
   4  -1   7      542.22      518.90     17.14 o
   5  -1   7      807.67      797.92     23.44 o
   6  -1   7      127.89       95.85     13.08 o
   7  -1   7      185.72      180.81     19.70 o
   8  -1   7        2.16        0.00      4.79 o
   9  -1   7        2.08        5.34      6.35 o
  -7   0   7       10.87       26.89      9.25 o
  -6   0   7       31.44       31.72      7.13 o
  -5   0   7        0.37       11.22      4.38 o
  -4   0   7       14.06       11.83      3.40 o
  -3   0   7      133.16      135.54      9.67 o
  -2   0   7       39.19       35.23      4.92 o
  -1   0   7      222.08      222.16      5.86 o
   0   0   7      546.00      539.18      9.26 o
   1   0   7     2335.60     2203.52     16.24 o
   2   0   7      310.08      300.13      7.16 o
   3   0   7     2840.21     2804.89     37.08 o
   4   0   7       33.44       41.85      5.24 o
   5   0   7     1384.73     1303.90     42.32 o
   6   0   7      372.36      342.88     24.05 o
   7   0   7      109.91      133.60     17.30 o
   8   0   7      130.00      135.00     18.11 o
   9   0   7        1.97        0.00      6.17 o
  -7   1   7       12.94       30.01      9.62 o
  -6   1   7        6.43        8.50      4.22 o
  -5   1   7       59.40       72.71      8.08 o
  -4   1   7       55.54       57.58      8.20 o
  -3   1   7       58.00       44.58      6.39 o
  -2   1   7       61.10       91.46      7.38 o
  -1   1   7       88.37      111.65      7.59 o
   0   1   7       13.82       19.85      1.84 o
   1   1   7        2.52       10.26      1.67 o
   2   1   7      479.85      521.45      9.36 o
   3   1   7      734.07      753.89     19.67 o
   4   1   7        1.25        3.61      2.10 o
   5   1   7      239.80      251.17     19.05 o
   6   1   7      339.97      320.94     23.64 o
   7   1   7      129.71      135.09     17.17 o
   8   1   7       98.05      115.42     16.77 o
   9   1   7        0.71        0.00      9.21 o
  -7   2   7        1.53        3.19      5.86 o
  -6   2   7        0.17        7.65      4.05 o
  -5   2   7       30.10       55.54      8.76 o
  -4   2   7        2.26        5.13      4.60 o
  -3   2   7        2.39        5.33      2.91 o
  -2   2   7      699.49      707.13     19.68 o
  -1   2   7        5.83        5.82      1.78 o
   0   2   7      163.29      140.44      9.57 o
   1   2   7       58.56       66.74      5.71 o
   2   2   7      118.05       91.44      6.73 o
   3   2   7      215.36      232.69     11.38 o
   4   2   7      258.82      236.54     12.43 o
   5   2   7        0.48        2.28      4.06 o
   6   2   7        1.66        0.00      5.20 o
   7   2   7       26.45       21.04      8.05 o
   8   2   7       65.00       94.01     16.05 o
   9   2   7        2.06        0.00      5.39 o
  -7   3   7        8.87       18.52      9.25 o
  -6   3   7        3.07        3.24      4.57 o
  -5   3   7       11.96       12.18      3.51 o
  -4   3   7       15.30       11.98      3.47 o
  -3   3   7        0.02        0.03      5.90 o
  -2   3   7       22.38       19.08      4.09 o
  -1   3   7       11.56       16.51      3.91 o
   0   3   7      679.56      634.19     17.22 o
   1   3   7        0.99        1.93      1.56 o
   2   3   7        7.67       21.38      3.75 o
   3   3   7     1905.77     1924.68     46.40 o
   4   3   7      167.72      173.05     15.41 o
   5   3   7      466.80      483.39     28.21 o
   6   3   7       64.61       60.69     11.14 o
   7   3   7      128.09      141.22     17.95 o
   8   3   7        0.17        0.00      3.98 o
   9   3   7        6.11       27.18      9.92 o
  -7   4   7        9.17       27.49      9.81 o
  -6   4   7       17.03       16.92      7.16 o
  -5   4   7      122.18      128.63     17.75 o
  -4   4   7       16.28        8.86      6.04 o
  -3   4   7       60.26       73.56     11.26 o
  -2   4   7       90.92       81.91     11.06 o
  -1   4   7       41.72       30.49      7.04 o
   0   4   7      297.18      262.63     11.53 o
   1   4   7       81.93       91.99      6.94 o
   2   4   7     1362.01     1321.30     27.25 o
   3   4   7       25.33       24.20      4.20 o
   4   4   7        0.22        0.00      3.08 o
   5   4   7      124.48      109.16     13.88 o
   6   4   7       21.44       12.86      4.98 o
   7   4   7        8.63       15.18      7.05 o
   8   4   7       55.73       56.94     13.35 o
  -7   5   7        4.28       13.65      8.63 o
  -6   5   7        1.92        3.73      4.61 o
  -5   5   7       50.03       60.47     12.39 o
  -4   5   7       10.89       11.03      6.79 o
  -3   5   7      178.23      158.51     16.65 o
  -2   5   7        0.20        0.00      3.97 o
  -1   5   7       15.55       10.26      1.75 o
   0   5   7      922.26      906.25     12.93 o
   1   5   7       27.32       32.33      4.43 o
   2   5   7     1483.33     1455.29     20.46 o
   3   5   7       77.98       83.06     10.98 o
   4   5   7       17.67       27.94      7.52 o
   5   5   7      157.89      158.22     17.26 o
   6   5   7        1.76        8.10      5.60 o
   7   5   7       97.97      113.42     17.16 o
   8   5   7       18.66       25.48     10.02 o
  -6   6   7        1.27        0.77      5.26 o
  -5   6   7       28.06       25.95      8.27 o
  -4   6   7      406.25      398.36     29.35 o
  -3   6   7       32.76       21.27      6.87 o
  -2   6   7       34.53       38.62      3.70 o
  -1   6   7       47.30       46.05      4.39 o
   0   6   7        3.85        0.95      1.52 o
   1   6   7       66.70       68.94      4.32 o
   2   6   7      573.61      550.39     12.66 o
   3   6   7      128.73      113.54     13.61 o
   4   6   7      584.80      581.72     31.96 o
   5   6   7      130.82      122.09     16.15 o
   6   6   7       90.66       95.85     14.95 o
   7   6   7       41.79       32.34      9.95 o
   8   6   7       21.97       24.96      9.16 o
  -6   7   7        1.48        1.16      5.95 o
  -5   7   7       31.90       45.53     11.91 o
  -4   7   7        5.08       13.95      8.09 o
  -3   7   7      197.67      212.12      9.01 o
  -2   7   7      104.19      106.90      6.06 o
  -1   7   7      359.73      346.34     10.36 o
   0   7   7      423.05      457.81     13.14 o
   1   7   7      122.52      122.61      6.24 o
   2   7   7      413.39      426.92     25.80 o
   3   7   7        9.05        2.91      2.81 o
   4   7   7       29.89       27.76      7.96 o
   5   7   7        0.17        1.00      3.81 o
   6   7   7        0.55        1.97      5.50 o
   7   7   7       19.48       25.06      8.15 o
   8   7   7       12.93       21.76      8.79 o
  -5   8   7       18.77       24.72      9.03 o
  -4   8   7        4.96        9.28      3.72 o
  -3   8   7       71.96       75.08      7.77 o
  -2   8   7        0.54        0.84      1.49 o
  -1   8   7       22.38       27.53      4.12 o
   0   8   7      259.33      279.46     10.89 o
   1   8   7       52.86       50.48      6.37 o
   2   8   7      308.95      352.22     24.75 o
   3   8   7       58.78       63.01     10.75 o
   4   8   7       56.39       64.57     12.27 o
   5   8   7        4.60        0.09      3.89 o
   6   8   7       28.10       30.59     10.11 o
   7   8   7        0.57        7.32      6.79 o
  -5   9   7        2.95        6.94      3.90 o
  -4   9   7       18.51       36.06      6.19 o
  -3   9   7        5.87        3.75      2.18 o
  -2   9   7       41.05       47.65      6.07 o
  -1   9   7      104.72      116.70      9.34 o
   0   9   7      260.87      248.63     20.70 o
   1   9   7       14.63        8.35      5.96 o
   2   9   7       93.36      103.05     14.44 o
   3   9   7      118.92      148.95     17.78 o
   4   9   7       54.85       70.96     12.77 o
   5   9   7       32.32       40.85     11.15 o
   6   9   7        0.41        0.00      4.35 o
  -4  10   7        2.02        3.27      4.34 o
  -3  10   7        5.96        3.13      1.98 o
  -2  10   7       14.63        9.20      3.66 o
  -1  10   7        7.33        7.98      3.12 o
   0  10   7       53.52       59.85     10.84 o
   1  10   7       35.85       29.11      7.06 o
   2  10   7       18.56       22.36      7.65 o
   3  10   7        6.52        7.43      4.34 o
   4  10   7        0.57        0.00      3.55 o
   5  10   7       12.35       28.83      9.29 o
   6  10   7        0.65        0.00      4.27 o
  -3  11   7        0.00        0.00      2.70 o
  -2  11   7        0.58        0.00      4.29 o
  -1  11   7       31.56       29.17      5.61 o
   0  11   7       39.48       47.21     10.19 o
   1  11   7        3.91        3.68      3.37 o
   2  11   7       28.06       23.36      5.14 o
   3  11   7       85.15       84.80     14.59 o
   4  11   7       18.35       16.21      7.43 o
   5  11   7        1.45        3.16      6.80 o
  -2  12   7        0.45        0.00      6.21 o
  -1  12   7        4.00        0.57      2.66 o
   0  12   7        0.00        3.04      4.51 o
   1  12   7        2.04        0.00      4.67 o
   2  12   7       28.32       19.78      7.50 o
   3  12   7       10.20        9.69      6.49 o
   0  -9   8        8.17       12.76      7.47 o
   1  -9   8        0.27       20.63      9.51 o
   2  -9   8        3.15        0.00      3.77 o
   3  -9   8       39.06       33.63      7.09 o
  -2  -8   8       21.40       19.53      9.20 o
  -1  -8   8       10.81        0.00      5.68 o
   0  -8   8        0.00        0.00      5.08 o
   1  -8   8        1.75        1.51      7.22 o
   2  -8   8        0.02        7.51      4.29 o
   3  -8   8       22.16       28.16      6.95 o
   4  -8   8        3.81        5.52      4.43 o
   5  -8   8        0.09        0.00      3.28 o
  -3  -7   8       40.59       35.67     12.04 o
  -2  -7   8        0.53        7.95      7.01 o
  -1  -7   8       37.56       22.30      9.61 o
   0  -7   8       42.17       40.02     11.03 o
   1  -7   8        4.49        5.57      3.17 o
   2  -7   8        0.06        1.17      2.18 o
   3  -7   8       33.31       32.56      4.63 o
   4  -7   8       78.10       84.88     10.12 o
   5  -7   8        5.37        0.00      3.62 o
   6  -7   8        2.20        9.28      5.78 o
  -4  -6   8        2.74        0.00      8.25 o
  -3  -6   8       11.88        1.91      7.06 o
  -2  -6   8       36.09       38.91     10.59 o
  -1  -6   8        7.08        5.71      5.55 o
   0  -6   8       12.03       20.11      8.90 o
   1  -6   8       29.80       46.41      7.45 o
   2  -6   8       61.35       61.37      6.06 o
   3  -6   8        1.84        0.61      2.18 o
   4  -6   8       55.99       54.23      5.94 o
   5  -6   8      120.65      121.33     15.82 o
   6  -6   8       82.28       82.09     13.83 o
   7  -6   8       31.71       21.98      7.80 o
  -5  -5   8       23.56       17.41      9.09 o
  -4  -5   8        0.01        0.69      6.59 o
  -3  -5   8       13.75       17.31      8.00 o
  -2  -5   8       58.08       79.48     14.18 o
  -1  -5   8      336.37      338.01     27.62 o
   0  -5   8       60.08       57.88     11.97 o
   1  -5   8      590.28      605.38     23.18 o
   2  -5   8        3.05        1.73      2.39 o
   3  -5   8       10.57       12.90      2.76 o
   4  -5   8       66.11       62.90      5.83 o
   5  -5   8        5.91        5.61      2.65 o
   6  -5   8       30.62       40.13      6.21 o
   7  -5   8        3.57        2.64      5.43 o
  -5  -4   8        4.17        2.02      5.57 o
  -4  -4   8        0.01        0.53      5.19 o
  -3  -4   8        1.76        0.00      6.67 o
  -2  -4   8        0.52        0.97      3.46 o
  -1  -4   8      181.10      185.38     20.35 o
   0  -4   8       39.44       31.17      8.73 o
   1  -4   8       19.94       25.31      5.05 o
   2  -4   8      336.42      313.22     12.64 o
   3  -4   8      355.26      337.68     13.67 o
   4  -4   8      659.50      665.81     15.25 o
   5  -4   8       44.23       33.91      4.17 o
   6  -4   8       83.52      101.85      9.73 o
   7  -4   8        6.81        0.00      3.86 o
   8  -4   8        4.09        5.81      5.20 o
  -6  -3   8       27.72       14.58      8.50 o
  -5  -3   8       21.25       18.86      3.62 o
  -4  -3   8       10.40       17.84      4.35 o
  -3  -3   8       16.99       15.51      4.73 o
  -2  -3   8        1.88        0.66      2.39 o
  -1  -3   8       40.15       36.31      1.98 o
   0  -3   8      256.83      217.00     19.70 o
   1  -3   8      258.39      264.08     13.62 o
   2  -3   8      692.29      663.43     11.82 o
   3  -3   8       31.78       28.62      2.18 o
   4  -3   8      785.07      777.58     17.38 o
   5  -3   8      324.52      297.10     13.82 o
   6  -3   8      204.78      218.06     18.97 o
   7  -3   8       60.44       48.08      9.93 o
   8  -3   8       37.58       58.18     12.37 o
  -6  -2   8        8.64        8.23     11.57 o
  -5  -2   8      110.62      125.60     12.41 o
  -4  -2   8       35.84       63.47      7.85 o
  -3  -2   8       24.88       18.96      4.89 o
  -2  -2   8      236.37      255.25     12.23 o
  -1  -2   8        6.72       11.57      1.51 o
   0  -2   8      110.69      104.80      3.95 o
   1  -2   8       54.14       47.84      2.38 o
   2  -2   8      519.08      556.14      8.58 o
   3  -2   8      151.01      146.63      5.09 o
   4  -2   8      379.43      396.25     12.42 o
   5  -2   8      260.97      277.19     14.13 o
   6  -2   8       65.85       70.97     10.90 o
   7  -2   8      117.28      105.98     15.01 o
   8  -2   8        1.40        6.47      4.96 o
  -6  -1   8        6.97       13.92      4.75 o
  -5  -1   8        5.88        1.44      3.11 o
  -4  -1   8        2.05        8.34      3.50 o
  -3  -1   8      219.30      246.59     13.39 o
  -2  -1   8       27.37       29.41      4.72 o
  -1  -1   8      344.54      377.79     13.87 o
   0  -1   8        6.76       12.08      1.83 o
   1  -1   8       29.73       25.42      1.94 o
   2  -1   8      131.61      112.44      4.21 o
   3  -1   8      239.50      223.51      6.93 o
   4  -1   8      273.04      256.65     12.46 o
   5  -1   8        1.31        1.11      2.35 o
   6  -1   8        4.83        0.00      5.88 o
   7  -1   8        0.63        0.00      5.87 o
   8  -1   8        0.65        0.00      6.84 o
  -6   0   8        8.42       12.80      4.63 o
  -5   0   8       22.45       17.88      5.28 o
  -4   0   8        2.39        3.84      5.19 o
  -3   0   8      118.30      127.74      9.76 o
  -2   0   8      181.62      166.08     10.21 o
  -1   0   8      159.08      172.23      6.16 o
   0   0   8       87.26       96.03      4.21 o
   1   0   8      208.60      187.26      5.05 o
   2   0   8      105.95       78.77      3.86 o
   3   0   8       18.36       19.01      2.68 o
   4   0   8      807.38      790.62     22.52 o
   5   0   8      141.79      139.13     10.44 o
   6   0   8      145.84      157.95     16.90 o
   7   0   8        1.37        4.84      4.45 o
   8   0   8       40.77       51.16     11.63 o
   9   0   8       48.74       36.05     11.13 o
  -6   1   8       35.97       46.97      7.54 o
  -5   1   8       57.20       53.91      7.74 o
  -4   1   8       28.92       25.52      5.33 o
  -3   1   8       43.95       42.79      6.30 o
  -2   1   8       16.17       30.12      8.57 o
  -1   1   8       90.60       80.53      4.86 o
   0   1   8        0.12        0.04      0.87 o
   1   1   8      186.97      186.63      5.73 o
   2   1   8        3.79        6.00      1.34 o
   3   1   8       21.45       24.98      3.99 o
   4   1   8      422.36      422.40     16.80 o
   5   1   8        2.77        4.31      2.51 o
   6   1   8      309.79      327.00     24.22 o
   7   1   8       41.12       57.55     11.66 o
   8   1   8        0.37        8.24      6.51 o
   9   1   8       34.82       68.50     14.99 o
  -6   2   8       12.50       14.46      4.92 o
  -5   2   8       23.66       34.18      6.01 o
  -4   2   8        9.05       11.06      4.02 o
  -3   2   8       39.23       42.08      5.86 o
  -2   2   8        2.16        0.57      2.38 o
  -1   2   8       60.94       45.46      5.23 o
   0   2   8       41.27       48.06      2.69 o
   1   2   8     1568.46     1699.25     28.31 o
   2   2   8       84.75       86.26      4.20 o
   3   2   8      441.57      465.89     16.86 o
   4   2   8      128.69      127.64      9.61 o
   5   2   8       54.57       79.19     11.50 o
   6   2   8      355.92      364.19     26.16 o
   7   2   8        0.55        1.09      4.06 o
   8   2   8       40.34       57.08     12.66 o
   9   2   8       21.39       26.94     10.20 o
  -6   3   8       16.04       29.58      9.32 o
  -5   3   8       21.33       27.80      5.73 o
  -4   3   8       57.84       59.32      9.91 o
  -3   3   8       53.57       50.56      8.26 o
  -2   3   8      175.20      172.40     10.42 o
  -1   3   8       79.98       74.56      9.24 o
   0   3   8       26.50       20.77      3.66 o
   1   3   8      185.42      199.74     10.40 o
   2   3   8       78.57       80.96      6.83 o
   3   3   8     1395.41     1440.41     33.53 o
   4   3   8      443.71      448.98     18.22 o
   5   3   8      567.52      536.73     30.11 o
   6   3   8      283.93      321.02     25.28 o
   7   3   8       23.14       27.55      9.23 o
   8   3   8      167.96      175.47     21.81 o
   9   3   8       14.02       25.79     10.76 o
  -6   4   8        8.32       18.30      7.91 o
  -5   4   8       97.61       97.33     16.04 o
  -4   4   8      140.51      163.85     18.48 o
  -3   4   8      204.38      210.02     19.74 o
  -2   4   8      162.84      180.00     16.32 o
  -1   4   8      415.38      414.45     23.79 o
   0   4   8       63.96       63.69      6.08 o
   1   4   8       82.48       69.07      6.52 o
   2   4   8      264.26      235.58     14.39 o
   3   4   8        9.16        9.92      3.05 o
   4   4   8       20.64       32.51      5.37 o
   5   4   8      105.01       98.11     13.45 o
   6   4   8      115.60      108.70     15.37 o
   7   4   8       14.02       13.80      6.71 o
   8   4   8       44.18       46.58     12.85 o
  -6   5   8       24.04       37.77     11.61 o
  -5   5   8       10.86       12.67      7.42 o
  -4   5   8        7.01        7.25      6.43 o
  -3   5   8      243.75      248.78     21.62 o
  -2   5   8      278.92      270.00     21.21 o
  -1   5   8      781.61      744.06     17.06 o
   0   5   8       19.32       19.49      3.51 o
   1   5   8     1283.40     1207.03     27.07 o
   2   5   8      258.51      255.62      7.25 o
   3   5   8        2.22        5.07      2.62 o
   4   5   8      158.60      165.26     16.77 o
   5   5   8      714.32      707.14     36.60 o
   6   5   8      295.84      320.01     26.58 o
   7   5   8        0.23        0.18      3.52 o
   8   5   8        8.87        5.76      5.19 o
  -6   6   8        0.70        4.31      6.13 o
  -5   6   8        0.80        3.22      6.11 o
  -4   6   8        9.88       14.29      8.35 o
  -3   6   8       80.41       66.49     12.29 o
  -2   6   8      663.47      654.07     14.86 o
  -1   6   8       87.53      104.37      6.71 o
   0   6   8        7.57        4.54      3.19 o
   1   6   8       80.39       91.47      6.48 o
   2   6   8      187.85      179.01      6.99 o
   3   6   8      344.88      332.87     12.47 o
   4   6   8      159.27      181.43     18.40 o
   5   6   8        0.33       14.15      6.91 o
   6   6   8      110.08      156.08     19.23 o
   7   6   8        0.09        0.00      6.19 o
   8   6   8       60.17       74.42     15.85 o
  -6   7   8        0.00        4.41      7.48 o
  -5   7   8        6.50        5.35      7.01 o
  -4   7   8        1.71       16.88      8.23 o
  -3   7   8      173.62      169.19      8.38 o
  -2   7   8       27.93       21.32      2.84 o
  -1   7   8      102.43      109.28      5.98 o
   0   7   8        7.54       11.25      2.84 o
   1   7   8       12.91       11.10      2.54 o
   2   7   8       15.66       17.64      5.75 o
   3   7   8       49.25       49.15      9.88 o
   4   7   8        3.89        5.72      4.58 o
   5   7   8       31.09       41.11      9.88 o
   6   7   8      296.18      349.34     30.23 o
   7   7   8       13.32       16.04      8.30 o
  -5   8   8        0.26        0.00      7.42 o
  -4   8   8        1.13        5.12      3.10 o
  -3   8   8        0.40        0.17      2.16 o
  -2   8   8        1.13        0.79      1.50 o
  -1   8   8      476.91      478.75     12.96 o
   0   8   8        4.90        1.52      3.14 o
   1   8   8        3.69        2.27     10.04 o
   2   8   8        5.67        7.91      5.36 o
   3   8   8       44.08       33.57      8.76 o
   4   8   8       21.98       19.73      7.58 o
   5   8   8        2.52        9.94      6.39 o
   6   8   8       83.89      100.73     17.19 o
   7   8   8        0.03        0.00      5.70 o
  -5   9   8        0.16        0.00      5.66 o
  -4   9   8        1.09        8.06      3.48 o
  -3   9   8        6.59        5.75      2.81 o
  -2   9   8        0.14        0.00      3.59 o
  -1   9   8        6.05       10.81      2.22 o
   0   9   8      139.10      126.31     15.59 o
   1   9   8       46.47       41.72     16.77 o
   2   9   8      105.97      101.16     14.95 o
   3   9   8        2.17        3.27      3.96 o
   4   9   8       38.06       51.13     11.77 o
   5   9   8       30.54       21.82      7.70 o
   6   9   8       51.62       55.24     13.27 o
  -4  10   8        4.36        8.28      7.16 o
  -3  10   8        3.22        5.59      4.86 o
  -2  10   8       31.49       34.40      5.44 o
  -1  10   8       18.94       19.41      4.38 o
   0  10   8       18.35       23.37      7.80 o
   1  10   8       53.36       59.68     11.48 o
   2  10   8       23.88       21.26      7.22 o
   3  10   8      178.76      206.89     21.99 o
   4  10   8        3.46        0.69      5.35 o
   5  10   8        0.75        9.91      7.15 o
   6  10   8       33.19       44.62     12.73 o
  -3  11   8        0.21        0.91      4.77 o
  -2  11   8        0.07        0.00      6.25 o
  -1  11   8       15.79       22.95      9.02 o
   0  11   8        1.34        1.44      3.27 o
   1  11   8       72.83       73.20     13.03 o
   2  11   8        1.92        1.09     10.02 o
   3  11   8       24.39       26.51      9.19 o
   4  11   8       35.52       44.59     12.21 o
   5  11   8        3.62        9.84      7.23 o
  -1  12   8        0.18        0.00      3.88 o
   0  12   8       25.24       15.83      6.97 o
   1  12   8       17.34        8.09      4.91 o
   2  12   8        0.15        0.00      3.60 o
   3  12   8        0.72       14.70      8.38 o
  -1  -8   9       23.67       18.89      9.07 o
   0  -8   9       80.43       81.42     16.82 o
   1  -8   9        0.03        6.79      8.73 o
   2  -8   9       37.88       54.79      8.78 o
   3  -8   9        2.28        9.03      6.25 o
   4  -8   9       51.16       55.35     12.25 o
  -2  -7   9      110.74      113.88     19.21 o
  -1  -7   9        0.02        9.29      7.30 o
   0  -7   9       74.37       91.60     16.03 o
   1  -7   9       46.44       50.35     11.56 o
   2  -7   9       42.10       49.30      5.85 o
   3  -7   9      118.27      126.35      9.34 o
   4  -7   9        0.41        0.00      2.70 o
   5  -7   9       31.47       23.92      7.98 o
  -3  -6   9        0.54        8.64      7.91 o
  -2  -6   9       34.83       29.70     10.89 o
  -1  -6   9       23.28       39.28     11.24 o
   0  -6   9       53.22       42.91     11.14 o
   1  -6   9       43.21       58.95      8.24 o
   2  -6   9        0.18        4.87      2.19 o
   3  -6   9      171.60      178.85     10.48 o
   4  -6   9       23.18       20.31      5.35 o
   5  -6   9        0.23        0.07      3.54 o
   6  -6   9        7.74        5.37      4.61 o
  -4  -5   9        0.01        1.36      5.78 o
  -3  -5   9       28.16       62.78     14.28 o
  -2  -5   9       54.21       67.45     14.54 o
  -1  -5   9        0.26        0.00      4.53 o
   0  -5   9       40.98       25.48      9.07 o
   1  -5   9       60.52       70.38      8.52 o
   2  -5   9       62.13       68.34      6.61 o
   3  -5   9        6.33        2.72      1.97 o
   4  -5   9      180.91      169.63      9.82 o
   5  -5   9       67.99       73.33      8.24 o
   6  -5   9        0.21        2.71      2.64 o
   7  -5   9        1.98        0.00      3.48 o
  -5  -4   9       22.86       33.21     10.58 o
  -4  -4   9        0.99        9.40      8.02 o
  -3  -4   9       47.84       60.55     13.29 o
  -2  -4   9      204.79      266.77     25.34 o
  -1  -4   9        3.04        5.85      7.56 o
   0  -4   9       42.31       50.94     11.43 o
   1  -4   9      124.68      118.10     10.26 o
   2  -4   9      126.79      151.76      9.23 o
   3  -4   9        1.86        1.73      1.78 o
   4  -4   9       86.46       81.35      6.71 o
   5  -4   9       11.16       18.54      3.32 o
   6  -4   9       87.95       87.54      7.24 o
   7  -4   9       19.23       28.56      5.72 o
  -5  -3   9        3.65        3.31      3.32 o
  -4  -3   9       63.79       67.22      7.98 o
  -3  -3   9        0.16        1.88      2.42 o
  -2  -3   9      116.97      121.45      8.49 o
  -1  -3   9        7.66        9.01      1.59 o
   0  -3   9       72.61       78.34     13.37 o
   1  -3   9       18.52       27.36      4.97 o
   2  -3   9       61.71       60.03      5.77 o
   3  -3   9      383.43      353.96      7.41 o
   4  -3   9       36.47       31.22      3.64 o
   5  -3   9       31.40       36.98      4.52 o
   6  -3   9        0.63        3.01      1.75 o
   7  -3   9       57.15       72.70     12.30 o
   8  -3   9       59.99       61.88     13.02 o
  -5  -2   9       10.68        9.85      3.60 o
  -4  -2   9       42.06       38.21      6.39 o
  -3  -2   9       84.44       74.61      7.88 o
  -2  -2   9      104.32      130.34      9.27 o
  -1  -2   9      125.51      122.48      5.56 o
   0  -2   9       88.32       70.74      3.58 o
   1  -2   9      167.13      174.26      6.08 o
   2  -2   9        5.38        6.83      0.96 o
   3  -2   9        1.62        2.81      1.16 o
   4  -2   9       66.87       66.12      5.28 o
   5  -2   9      121.16      114.93      9.82 o
   6  -2   9        1.02        2.28      2.39 o
   7  -2   9      104.52      125.75     15.95 o
   8  -2   9       42.91       56.06     12.10 o
  -6  -1   9        7.75       11.59      4.98 o
  -5  -1   9        0.42        5.98      4.03 o
  -4  -1   9       12.97       22.99      6.91 o
  -3  -1   9       66.89       73.04      7.82 o
  -2  -1   9        7.68       13.29      4.74 o
  -1  -1   9      211.04      203.05      8.81 o
   0  -1   9      125.11      114.79      5.39 o
   1  -1   9      102.73      123.04      4.73 o
   2  -1   9      324.52      322.41      7.40 o
   3  -1   9        1.24        2.84      1.39 o
   4  -1   9      313.75      317.32     11.27 o
   5  -1   9      144.20      145.32     10.66 o
   6  -1   9        0.50        0.00      3.59 o
   7  -1   9        0.81        8.45      5.86 o
   8  -1   9       14.38       30.10     10.05 o
  -6   0   9        0.35        5.74      7.26 o
  -5   0   9       50.36       60.51      8.44 o
  -4   0   9       21.64       15.64      7.80 o
  -3   0   9       84.72       94.94      9.08 o
  -2   0   9       49.81       43.96      6.06 o
  -1   0   9       59.84       59.18      6.34 o
   0   0   9       96.66      114.64      4.93 o
   1   0   9       30.97       23.13      2.40 o
   2   0   9       85.30       99.98      4.20 o
   3   0   9       87.96       97.84      5.75 o
   4   0   9      223.47      229.69     12.43 o
   5   0   9      614.59      650.36     22.94 o
   6   0   9       16.85       19.75      6.91 o
   7   0   9       97.41      103.87     15.54 o
   8   0   9        0.14        8.73      6.13 o
  -6   1   9        0.39       10.16      4.79 o
  -5   1   9       33.90       49.54      7.31 o
  -4   1   9      160.23      143.10     11.54 o
  -3   1   9      232.76      268.86     14.79 o
  -2   1   9      100.30      102.15     10.88 o
  -1   1   9      479.75      498.59     15.00 o
   0   1   9      310.77      275.89      8.49 o
   1   1   9       11.88       16.34      3.90 o
   2   1   9       19.61        8.38      1.71 o
   3   1   9       14.98       23.68      2.90 o
   4   1   9      104.80      116.70      9.17 o
   5   1   9      115.24      115.37     10.07 o
   6   1   9       24.27       27.85      7.90 o
   7   1   9       62.30       57.10     11.84 o
   8   1   9       24.13       22.54      9.05 o
  -6   2   9       18.89        5.16      5.42 o
  -5   2   9        3.64        0.00      3.44 o
  -4   2   9       44.38       51.75      7.13 o
  -3   2   9       23.85       27.13      8.71 o
  -2   2   9      125.93      128.83      9.84 o
  -1   2   9      259.19      267.92      8.70 o
   0   2   9     1122.96     1036.04     15.42 o
   1   2   9      464.73      460.38     12.88 o
   2   2   9      394.60      314.19      8.05 o
   3   2   9      541.47      505.11     18.38 o
   4   2   9      540.06      564.90     20.31 o
   5   2   9      242.48      251.86     14.86 o
   6   2   9       32.44       30.06      7.44 o
   7   2   9        5.44       11.09      6.90 o
   8   2   9       10.38       20.97      8.20 o
  -6   3   9        0.47        8.00      6.47 o
  -5   3   9        7.92        8.37      3.35 o
  -4   3   9        6.43        1.31      3.58 o
  -3   3   9        0.00        1.73      7.11 o
  -2   3   9      112.25      113.23      8.83 o
  -1   3   9       18.80       17.27      4.93 o
   0   3   9      124.57      119.71      8.84 o
   1   3   9      392.77      377.36     12.27 o
   2   3   9        0.66        1.67      2.10 o
   3   3   9      195.33      178.70     11.31 o
   4   3   9      176.81      187.56     19.54 o
   5   3   9     2068.09     2017.59     58.83 o
   6   3   9        6.96        9.07      5.33 o
   7   3   9      144.34      169.02     20.16 o
   8   3   9        2.29        5.42      6.01 o
  -6   4   9        3.91        5.56      6.28 o
  -5   4   9        0.22        2.21      5.12 o
  -4   4   9       76.60       60.54     12.17 o
  -3   4   9      135.01      177.70     18.45 o
  -2   4   9        0.83        0.00      3.96 o
  -1   4   9      120.32      113.00     13.25 o
   0   4   9      174.33      140.30     11.21 o
   1   4   9        3.18        1.83      2.39 o
   2   4   9       12.82       14.37      3.18 o
   3   4   9        0.06        5.75      2.39 o
   4   4   9      396.02      407.01     18.36 o
   5   4   9       90.32       78.68     12.28 o
   6   4   9       44.20       41.94      9.68 o
   7   4   9      109.07      114.88     17.13 o
   8   4   9        0.10        0.00      4.07 o
  -6   5   9        0.93        0.00      7.70 o
  -5   5   9       17.83       34.99     10.99 o
  -4   5   9       13.54       16.05      7.08 o
  -3   5   9        4.58        1.48      3.87 o
  -2   5   9       63.85       40.23      8.74 o
  -1   5   9       49.93       50.28      3.29 o
   0   5   9      308.44      281.78     16.25 o
   1   5   9       38.62       48.96      4.96 o
   2   5   9       30.02       24.36      4.43 o
   3   5   9      419.03      417.33     19.82 o
   4   5   9       14.27        6.80      4.89 o
   5   5   9       41.86       52.71     11.58 o
   6   5   9       28.51       31.66      8.96 o
   7   5   9        1.02        6.30      5.92 o
   8   5   9        4.62        2.00      5.26 o
  -5   6   9        0.62        0.00      6.20 o
  -4   6   9       18.53       28.43      9.66 o
  -3   6   9      299.20      282.48     24.18 o
  -2   6   9      279.82      284.88      9.93 o
  -1   6   9       84.10       79.38      4.57 o
   0   6   9       41.56       42.40      7.13 o
   1   6   9        4.78        4.19      2.44 o
   2   6   9      122.73      106.09      8.12 o
   3   6   9      176.43      165.47     11.72 o
   4   6   9        0.06        2.24      3.66 o
   5   6   9      693.33      753.31     39.87 o
   6   6   9      168.09      156.40     19.90 o
   7   6   9        0.02        0.00      6.24 o
   8   6   9        0.03        0.00      7.20 o
  -5   7   9        1.81        5.27      6.29 o
  -4   7   9        7.08       10.45      7.57 o
  -3   7   9        4.92        5.15      1.80 o
  -2   7   9      102.76      108.02      6.37 o
  -1   7   9      659.43      652.43     14.19 o
   0   7   9       41.87       40.17      5.45 o
   1   7   9       25.02       31.67      5.12 o
   2   7   9      177.79      186.74     12.24 o
   3   7   9       40.82       38.12      8.17 o
   4   7   9        0.27        0.00      4.44 o
   5   7   9      101.63      106.86     16.13 o
   6   7   9       40.79       57.16     12.69 o
   7   7   9        0.05        0.00      5.17 o
  -5   8   9        0.01        0.00      8.13 o
  -4   8   9        0.02        2.82      6.08 o
  -3   8   9        0.21        1.73      5.04 o
  -2   8   9       21.56       23.28      4.81 o
  -1   8   9       92.77      105.53      6.20 o
   0   8   9       41.65       44.20      5.75 o
   1   8   9      136.36      123.55     13.25 o
   2   8   9      144.02      137.03     16.91 o
   3   8   9        9.63       15.34      6.63 o
   4   8   9        0.02        0.00      4.14 o
   5   8   9       51.75       46.34     11.44 o
   6   8   9       37.34       40.38     10.90 o
   7   8   9       49.87       51.81     13.01 o
  -4   9   9        2.47       18.65      8.73 o
  -3   9   9       27.64       36.26      9.92 o
  -2   9   9        0.84        0.00      6.54 o
  -1   9   9        2.97        4.59      3.53 o
   0   9   9      120.51      121.66      9.52 o
   1   9   9        0.16        0.00      5.31 o
   2   9   9        1.45       10.07      6.85 o
   3   9   9        0.51        0.49      4.32 o
   4   9   9        8.00        6.76      4.40 o
   5   9   9        0.77        0.51      4.88 o
   6   9   9        0.58        4.57      6.48 o
  -3  10   9       47.00       64.78     13.62 o
  -2  10   9       19.85       11.42      6.33 o
  -1  10   9       44.49       56.25     12.25 o
   0  10   9       22.08       22.84      7.59 o
   1  10   9       34.50       27.05      7.80 o
   2  10   9        0.02        0.00      9.14 o
   3  10   9        0.74        6.12      6.15 o
   4  10   9        3.28        2.87      4.60 o
   5  10   9        0.00        0.00      4.23 o
  -2  11   9        2.64       11.39      6.62 o
  -1  11   9       21.90       28.04      9.17 o
   0  11   9       13.07       22.94      8.86 o
   1  11   9       17.07       13.15      6.52 o
   2  11   9       52.73       66.53     16.70 o
   3  11   9        3.99        1.85      4.84 o
   4  11   9        0.07        1.44      4.73 o
   0  12   9        7.52       13.90      6.57 o
   1  12   9       26.92       12.55      7.06 o
   2  12   9       29.25       30.53      8.84 o
   1  -8  10        6.94       12.30      9.42 o
   2  -8  10        1.38        4.92     11.00 o
  -1  -7  10       42.72       40.39     11.95 o
   0  -7  10        2.55       13.53      9.52 o
   1  -7  10        5.12       21.49     10.33 o
   2  -7  10        0.04        0.00      2.01 o
   3  -7  10       30.95       47.96      8.12 o
   4  -7  10        9.81       12.26      4.19 o
  -2  -6  10        0.10        1.54      5.69 o
  -1  -6  10        0.17        6.70      7.93 o
   0  -6  10       24.47       24.34      9.61 o
   1  -6  10      125.50      144.72     19.88 o
   2  -6  10        1.46        6.08      2.80 o
   3  -6  10       16.82       25.28      4.44 o
   4  -6  10       18.01       23.02      4.13 o
   5  -6  10       21.68       19.54      7.54 o
   6  -6  10      111.10      105.04     15.97 o
  -3  -5  10        3.41       10.73      8.41 o
  -2  -5  10       36.36       40.92     12.33 o
  -1  -5  10       22.00       21.38      9.38 o
   0  -5  10       53.24       61.49     14.09 o
   1  -5  10        8.37       16.65      9.01 o
   2  -5  10        7.32        8.80      3.08 o
   3  -5  10       18.36       20.35      3.77 o
   4  -5  10        0.01        0.25      1.82 o
   5  -5  10        3.24        0.98      4.19 o
   6  -5  10       21.42       22.81      5.48 o
  -4  -4  10        0.52        6.74      7.52 o
  -3  -4  10        3.45       21.46      9.24 o
  -2  -4  10       70.56       49.19     12.57 o
  -1  -4  10      102.97       79.20     14.63 o
   0  -4  10        2.51        3.79      5.73 o
   1  -4  10        9.91       24.12      9.49 o
   2  -4  10        0.09        2.97      2.74 o
   3  -4  10      182.54      164.35      9.86 o
   4  -4  10        1.63        1.50      2.40 o
   5  -4  10       93.65       84.35     13.03 o
   6  -4  10       13.74        5.48      2.74 o
   7  -4  10        4.57        7.37      5.21 o
  -4  -3  10       12.38       21.79      8.66 o
  -3  -3  10        2.94       17.95      8.58 o
  -2  -3  10       13.46       25.96      9.90 o
  -1  -3  10       83.60       69.32     13.44 o
   0  -3  10       10.61       13.84      7.72 o
   1  -3  10        0.32        8.44      7.32 o
   2  -3  10       36.08       42.13      5.16 o
   3  -3  10        6.95        3.96      2.57 o
   4  -3  10       41.63       44.34      6.07 o
   5  -3  10        0.49        0.00      1.97 o
   6  -3  10        7.70        8.12      2.76 o
   7  -3  10       32.66       38.97      6.43 o
  -5  -2  10       10.38       14.33      5.17 o
  -4  -2  10       43.70       49.89      7.33 o
  -3  -2  10        1.89        7.54      3.56 o
  -2  -2  10      140.19      159.08     10.58 o
  -1  -2  10      247.77      238.57     13.09 o
   0  -2  10       25.76       34.75      5.56 o
   1  -2  10       38.47       36.38      2.68 o
   2  -2  10        0.64        0.60      0.91 o
   3  -2  10      254.48      266.34      8.77 o
   4  -2  10      232.13      201.57      9.25 o
   5  -2  10       50.90       53.28      5.33 o
   6  -2  10       12.52        7.36      3.83 o
   7  -2  10        0.05        0.00      3.59 o
   8  -2  10       17.49       20.23      8.36 o
  -5  -1  10       34.97       46.07      7.45 o
  -4  -1  10       26.86       27.94      5.99 o
  -3  -1  10       82.82       95.33      9.34 o
  -2  -1  10       43.06       55.74     10.31 o
  -1  -1  10      757.68      764.55     21.64 o
   0  -1  10       48.61       45.81      3.71 o
   1  -1  10      259.80      238.38      7.75 o
   2  -1  10      246.16      239.86      5.90 o
   3  -1  10      433.84      439.20     12.58 o
   4  -1  10      188.88      198.02      9.09 o
   5  -1  10      124.09      113.20      9.41 o
   6  -1  10       16.10       25.25      5.07 o
   7  -1  10       37.53       34.61      9.08 o
   8  -1  10       15.12       24.36      8.35 o
  -5   0  10        7.96       23.98      6.09 o
  -4   0  10        0.36        7.45     10.07 o
  -3   0  10        8.75       19.07      4.89 o
  -2   0  10       12.91        9.18      3.71 o
  -1   0  10        8.51       17.44      4.53 o
   0   0  10        3.22        4.71      1.70 o
   1   0  10       29.91       35.23      3.08 o
   2   0  10       40.23       32.93      2.61 o
   3   0  10       41.90       35.77      3.64 o
   4   0  10      221.41      207.21      9.27 o
   5   0  10        2.31        0.00      2.42 o
   6   0  10       92.70      114.61     10.70 o
   7   0  10        8.47       15.37      6.83 o
   8   0  10      192.15      212.93     23.51 o
  -5   1  10        4.26        5.16      3.74 o
  -4   1  10        7.19       33.49      6.36 o
  -3   1  10       23.91       27.01      5.93 o
  -2   1  10      131.41      170.18     11.62 o
  -1   1  10      298.87      305.21     13.69 o
   0   1  10        1.58        0.00      1.93 o
   1   1  10      389.09      396.09     12.72 o
   2   1  10       49.35       47.65      3.75 o
   3   1  10       87.32       84.07      5.47 o
   4   1  10       17.74       11.23      3.20 o
   5   1  10        1.10        1.40      1.92 o
   6   1  10        6.71        2.22      3.07 o
   7   1  10        0.35        0.00      4.01 o
   8   1  10        6.01       11.08      7.17 o
  -5   2  10       19.81       18.55      5.27 o
  -4   2  10       93.53      109.66     17.01 o
  -3   2  10        1.73        0.00      2.84 o
  -2   2  10      134.31      145.05     10.68 o
  -1   2  10      331.20      345.43     15.41 o
   0   2  10      100.31      101.06      5.78 o
   1   2  10      208.99      214.57     12.81 o
   2   2  10      633.86      626.99     11.72 o
   3   2  10      637.66      586.67     23.98 o
   4   2  10      227.21      223.78     13.17 o
   5   2  10        1.47        1.63      2.52 o
   6   2  10       93.13      100.54     14.40 o
   7   2  10        1.46        7.37      5.82 o
   8   2  10        4.47       10.59      5.99 o
  -5   3  10        1.31        0.00      3.42 o
  -4   3  10      123.17      126.37     10.94 o
  -3   3  10       11.63        6.08      4.67 o
  -2   3  10      120.78      103.56     13.77 o
  -1   3  10       91.29       94.51      5.48 o
   0   3  10       35.69       30.75      4.95 o
   1   3  10       24.38       23.62      3.42 o
   2   3  10      395.67      373.61     16.09 o
   3   3  10      298.16      264.51     11.70 o
   4   3  10        0.18        0.00      2.71 o
   5   3  10      148.68      158.79     12.58 o
   6   3  10        9.83        2.41      3.82 o
   7   3  10       61.94       54.77     12.03 o
   8   3  10       23.90       37.84     10.96 o
  -5   4  10        1.29        4.06      5.90 o
  -4   4  10        6.99        1.03      4.76 o
  -3   4  10      112.29      108.84     15.01 o
  -2   4  10      190.17      168.05     17.19 o
  -1   4  10        2.90        2.53      0.96 o
   0   4  10      331.43      304.02     14.62 o
   1   4  10      368.68      336.62     12.59 o
   2   4  10        3.17        0.48      1.94 o
   3   4  10       13.41       17.32      3.77 o
   4   4  10      618.51      590.66     23.04 o
   5   4  10      134.65      141.94     16.93 o
   6   4  10       22.85       17.83      6.69 o
   7   4  10        1.69        1.70      4.65 o
   8   4  10        7.15       11.05      6.33 o
  -5   5  10        5.65       16.08      8.40 o
  -4   5  10        2.25        0.00      5.57 o
  -3   5  10       16.90       23.00      8.31 o
  -2   5  10       10.85        7.57      4.57 o
  -1   5  10       24.23       23.74      1.98 o
   0   5  10      151.50      136.65     10.25 o
   1   5  10       87.78       84.41      6.53 o
   2   5  10       28.05       25.35      4.49 o
   3   5  10       20.41       12.51      3.51 o
   4   5  10       43.50       40.80      6.50 o
   5   5  10      256.34      298.07     24.79 o
   6   5  10       34.34       30.18      8.78 o
   7   5  10        0.69        0.00      7.71 o
   8   5  10        0.03        0.00      6.46 o
  -5   6  10        4.30       14.17      6.56 o
  -4   6  10       36.36       55.77     12.81 o
  -3   6  10        9.24        7.17      5.94 o
  -2   6  10       91.75      114.18      6.28 o
  -1   6  10       16.79       13.83      1.90 o
   0   6  10       66.01       70.24      7.47 o
   1   6  10       28.89       28.28      5.28 o
   2   6  10        0.18        1.64      2.08 o
   3   6  10       33.04       33.95      5.68 o
   4   6  10       21.07       28.35      7.54 o
   5   6  10       17.61       20.57      8.35 o
   6   6  10       44.04       49.93     11.80 o
   7   6  10        2.51        0.00      7.38 o
  -5   7  10        0.13        2.79      5.78 o
  -4   7  10       61.37      101.20     17.18 o
  -3   7  10        8.41        8.87      5.60 o
  -2   7  10       10.29       21.07      4.71 o
  -1   7  10       57.08       51.12      8.15 o
   0   7  10       33.71       32.45      5.30 o
   1   7  10      151.07      160.49      9.48 o
   2   7  10       69.90       74.77      8.41 o
   3   7  10        9.61        8.60      3.69 o
   4   7  10        0.00        0.00      5.82 o
   5   7  10       46.06       57.52     11.87 o
   6   7  10       24.74       31.14     10.18 o
   7   7  10        4.03        0.00      4.32 o
  -4   8  10       29.08       62.12     14.66 o
  -3   8  10        9.31       19.56      7.81 o
  -2   8  10      159.25      176.54     11.89 o
  -1   8  10        1.83        7.70      3.24 o
   0   8  10      386.34      376.90     19.36 o
   1   8  10      168.93      156.12     23.30 o
   2   8  10       53.20       50.43      7.24 o
   3   8  10      145.77      161.82     19.09 o
   4   8  10        2.32        0.00      5.74 o
   5   8  10      143.80      156.28     20.09 o
   6   8  10        6.08       13.52      8.23 o
   7   8  10       10.88        1.39      4.71 o
  -4   9  10        0.15        0.00      4.68 o
  -3   9  10        6.55        2.12      5.00 o
  -2   9  10       15.00       10.07      6.40 o
  -1   9  10       14.75       26.09      4.86 o
   0   9  10       50.79       44.52      6.45 o
   1   9  10       16.89       16.52      5.65 o
   2   9  10       19.86       13.81      4.30 o
   3   9  10      157.50      158.65     20.05 o
   4   9  10       78.72       68.25     13.06 o
   5   9  10      109.08      132.98     19.80 o
   6   9  10       87.77      120.80     19.65 o
  -3  10  10        4.73        2.87      6.63 o
  -2  10  10        1.28        0.00      7.16 o
  -1  10  10        1.04        5.79      5.45 o
   0  10  10        1.16        6.37      5.42 o
   1  10  10        3.50        5.14      4.67 o
   2  10  10       41.15       31.62      6.52 o
   3  10  10        5.30        3.51      5.22 o
   4  10  10        8.71       11.65      5.89 o
   5  10  10       18.56       13.14      7.24 o
  -2  11  10        3.32        1.59      4.33 o
  -1  11  10        1.27        0.00      4.24 o
   0  11  10       32.52       45.26     12.18 o
   1  11  10        3.82        1.49      3.71 o
   2  11  10        1.46        0.00      5.04 o
   3  11  10       12.83       15.21      8.18 o
   4  11  10        2.64        1.24      3.92 o
   1  12  10        3.68        0.00      4.11 o
   1  -7  11        9.27       17.65     10.23 o
   2  -7  11       13.06       10.17      3.72 o
   3  -7  11        1.06        0.00      3.03 o
  -1  -6  11        9.20       27.88     10.60 o
   0  -6  11       16.12        7.33      7.25 o
   1  -6  11       25.00       47.24     13.10 o
   2  -6  11       30.66       23.73      4.59 o
   3  -6  11        2.37        3.46      2.30 o
   4  -6  11       13.48        4.25      2.18 o
   5  -6  11        4.03        3.51      5.13 o
  -2  -5  11        5.89        5.26      8.25 o
  -1  -5  11       16.20        8.20      6.63 o
   0  -5  11        5.82        2.81      5.77 o
   1  -5  11        2.56       18.45      9.47 o
   2  -5  11        5.83        8.22      3.25 o
   3  -5  11       38.50       43.90      5.74 o
   4  -5  11       48.73       52.74      6.18 o
   5  -5  11        6.75        4.81      2.31 o
   6  -5  11       26.76       33.96      8.97 o
  -3  -4  11        2.21        5.61      6.74 o
  -2  -4  11       57.28       80.55     16.69 o
  -1  -4  11       66.57       59.02     13.22 o
   0  -4  11        5.08       17.26      9.27 o
   1  -4  11       15.70       19.08      8.76 o
   2  -4  11      217.37      211.34     11.72 o
   3  -4  11        3.72        1.88      2.02 o
   4  -4  11       33.16       40.24      4.95 o
   5  -4  11       23.61       25.37      5.25 o
   6  -4  11       58.55       62.72      8.40 o
  -4  -3  11       23.21       24.04      9.65 o
  -3  -3  11        0.02        5.43      6.54 o
  -2  -3  11       22.94       26.04      9.03 o
  -1  -3  11      107.78      144.32     19.49 o
   0  -3  11       15.09       33.51     11.18 o
   1  -3  11      114.02      140.55     18.09 o
   2  -3  11       56.45       52.95      5.62 o
   3  -3  11       45.95       36.35      4.70 o
   4  -3  11        5.93        2.72      1.99 o
   5  -3  11       40.05       48.39      6.79 o
   6  -3  11        3.12        2.83      2.88 o
   7  -3  11      110.67       96.69     14.14 o
  -4  -2  11        8.05       15.76      8.38 o
  -3  -2  11        6.11       26.57     10.15 o
  -2  -2  11       45.99       65.20     13.71 o
  -1  -2  11       42.31       22.44      5.99 o
   0  -2  11      249.58      282.71     11.19 o
   1  -2  11        8.39       13.43      3.25 o
   2  -2  11       76.98       76.31      4.39 o
   3  -2  11        6.49        3.60      1.74 o
   4  -2  11       14.37       14.65      3.11 o
   5  -2  11       25.17       12.88      3.17 o
   6  -2  11        4.05        3.93      2.04 o
   7  -2  11        0.04        8.50      3.70 o
  -4  -1  11        5.48        9.11      6.42 o
  -3  -1  11       21.18       38.56      7.82 o
  -2  -1  11        4.45       10.66      4.17 o
  -1  -1  11       19.58       17.77      4.04 o
   0  -1  11        0.03        7.29      2.67 o
   1  -1  11        1.47        0.00      3.42 o
   2  -1  11      447.57      426.36      9.37 o
   3  -1  11        9.48        7.11      1.84 o
   4  -1  11        0.86        0.00      1.52 o
   5  -1  11      175.88      171.08      9.39 o
   6  -1  11        0.09        1.47      1.92 o
   7  -1  11      110.32       99.00     15.38 o
   8  -1  11        5.46       15.20      7.48 o
  -5   0  11       11.37       15.63      5.42 o
  -4   0  11        0.14        2.37      3.19 o
  -3   0  11       20.64       26.93      5.94 o
  -2   0  11       36.86       42.61      6.31 o
  -1   0  11        0.23        0.06      2.29 o
   0   0  11       43.95       41.48     10.36 o
   1   0  11      144.42      155.52      8.44 o
   2   0  11      240.61      215.15      6.83 o
   3   0  11       35.31       25.11      3.29 o
   4   0  11       67.88       69.72      5.66 o
   5   0  11       70.94       66.00      5.98 o
   6   0  11        0.40        0.12      2.44 o
   7   0  11       74.62      101.19     15.32 o
   8   0  11       89.19      120.44     18.36 o
  -5   1  11       14.91       12.85      5.05 o
  -4   1  11        9.84        9.66      4.17 o
  -3   1  11       27.11       20.34      5.17 o
  -2   1  11        6.08        1.19      2.64 o
  -1   1  11      103.95       92.70      8.47 o
   0   1  11      150.84      127.19      8.92 o
   1   1  11        2.25        3.34      2.17 o
   2   1  11      344.50      330.62      8.89 o
   3   1  11       16.22       11.20      1.91 o
   4   1  11       12.31       16.07      2.92 o
   5   1  11        4.31        3.00      4.11 o
   6   1  11        2.01        0.58      2.66 o
   7   1  11        6.78       12.06      6.73 o
   8   1  11       14.67       25.38      9.66 o
  -5   2  11        0.94        4.81      6.57 o
  -4   2  11       11.93       12.98      7.72 o
  -3   2  11       30.22       12.97      4.01 o
  -2   2  11        4.40        3.15      6.17 o
  -1   2  11      141.23      106.66      9.26 o
   0   2  11      293.70      255.47      8.61 o
   1   2  11       37.08       36.76      5.25 o
   2   2  11        0.82        2.94      2.16 o
   3   2  11        0.02        1.27      1.44 o
   4   2  11      263.00      284.58     12.72 o
   5   2  11       59.54       61.64      8.00 o
   6   2  11        6.42        8.68      3.20 o
   7   2  11        0.98        0.00      4.65 o
   8   2  11        1.50        2.74      4.60 o
  -5   3  11        1.23        0.00      7.69 o
  -4   3  11       58.33       80.74      9.51 o
  -3   3  11        0.67        0.00      3.85 o
  -2   3  11        3.50        2.17      5.74 o
  -1   3  11        0.07        3.97      3.85 o
   0   3  11        2.41        8.04      3.63 o
   1   3  11       65.39       55.81      6.80 o
   2   3  11       54.64       51.08      9.08 o
   3   3  11      285.86      245.48     17.96 o
   4   3  11       38.74       28.05      5.17 o
   5   3  11      245.11      247.46     16.04 o
   6   3  11        5.04        0.00      3.99 o
   7   3  11        0.65        0.00      3.83 o
   8   3  11       23.17       16.78      7.88 o
  -5   4  11       22.26       16.87      8.40 o
  -4   4  11        3.77        3.83      4.68 o
  -3   4  11       65.54      101.33     15.25 o
  -2   4  11      181.06      162.43     17.76 o
  -1   4  11      397.09      371.42     25.32 o
   0   4  11      137.55      137.07     10.66 o
   1   4  11       37.98       30.14      6.21 o
   2   4  11      451.34      426.34     18.63 o
   3   4  11       32.02       32.22      5.63 o
   4   4  11       71.43       68.91      8.32 o
   5   4  11       28.52       29.27      5.74 o
   6   4  11       19.39       16.22      6.79 o
   7   4  11       77.06       66.04     13.48 o
   8   4  11        8.18        6.14      6.10 o
  -5   5  11        2.41       12.13      7.87 o
  -4   5  11        2.19        0.00      5.78 o
  -3   5  11       84.63      104.42     15.90 o
  -2   5  11        1.30        7.23      5.13 o
  -1   5  11       20.84       13.35      3.93 o
   0   5  11      270.66      269.16     14.91 o
   1   5  11       55.90       43.38      5.80 o
   2   5  11      304.43      310.40     16.18 o
   3   5  11        4.12        2.54      2.80 o
   4   5  11      651.99      696.75     26.31 o
   5   5  11       14.32        7.67      5.09 o
   6   5  11       27.36       22.71      8.76 o
   7   5  11        6.49       15.30      7.58 o
   8   5  11        7.81        6.44      6.23 o
  -4   6  11        0.01        0.00      5.98 o
  -3   6  11        0.58        0.00      4.45 o
  -2   6  11       24.58       31.57      6.97 o
  -1   6  11      578.21      530.72     21.76 o
   0   6  11       64.12       67.20      7.57 o
   1   6  11        0.26        0.00      3.07 o
   2   6  11      110.72      109.50     10.19 o
   3   6  11       27.90       36.83      5.98 o
   4   6  11      321.93      342.90     18.79 o
   5   6  11       58.23       54.63     11.48 o
   6   6  11       43.88       45.57     11.26 o
   7   6  11       19.14       14.54      7.08 o
  -4   7  11        0.50        4.39      5.87 o
  -3   7  11        1.31        7.13      3.54 o
  -2   7  11        0.19        0.00      2.60 o
  -1   7  11      134.91      142.85     11.55 o
   0   7  11      186.86      161.06     12.21 o
   1   7  11       32.41       28.23      5.38 o
   2   7  11        4.57        4.96      2.86 o
   3   7  11       52.01       51.24      7.19 o
   4   7  11       17.03       12.06      5.46 o
   5   7  11       35.81       23.63      8.64 o
   6   7  11        5.16        4.96      4.65 o
   7   7  11        3.00        0.00      5.47 o
  -4   8  11        0.03        8.41      6.42 o
  -3   8  11        0.01        3.95      4.91 o
  -2   8  11       19.61       19.83      4.56 o
  -1   8  11        5.47        9.39      3.74 o
   0   8  11      101.21      108.01      9.98 o
   1   8  11       36.26       26.84      7.39 o
   2   8  11       75.88       79.71      8.48 o
   3   8  11       71.52       82.81     13.62 o
   4   8  11       43.35       48.71     12.31 o
   5   8  11       10.66       17.99      8.39 o
   6   8  11       10.21       10.63      7.37 o
  -3   9  11        5.87        7.21      6.04 o
  -2   9  11        0.00        0.98      4.68 o
  -1   9  11        8.20        5.08      3.02 o
   0   9  11        1.03        7.02      3.01 o
   1   9  11        2.49        0.00      2.31 o
   2   9  11       13.32       12.80      6.97 o
   3   9  11        8.69        2.06      3.77 o
   4   9  11        4.44        3.70      4.46 o
   5   9  11        4.60        3.90      5.02 o
   6   9  11        0.18        9.59      7.60 o
  -2  10  11        0.26        0.48      4.73 o
  -1  10  11        0.05        0.00      5.40 o
   0  10  11       30.66       18.54      7.15 o
   1  10  11       13.59       11.81      6.60 o
   2  10  11        2.50        2.85      2.68 o
   3  10  11        0.34        0.00      4.21 o
   4  10  11        2.50        2.81      4.65 o
   5  10  11        0.54       10.36      8.37 o
  -1  11  11        8.93        7.68      5.02 o
   0  11  11       16.70       15.35      7.34 o
   1  11  11       84.11       89.13     15.21 o
   2  11  11        0.01        0.00      6.18 o
   3  11  11        3.93        0.00      4.32 o
   1  -6  12       53.33       34.47     11.73 o
   2  -6  12       22.90       20.51      6.74 o
   3  -6  12        8.42        5.84      2.70 o
  -1  -5  12        8.72       13.96      7.58 o
   0  -5  12       33.40       75.79     16.92 o
   1  -5  12       18.40       34.73     11.38 o
   2  -5  12        0.04        2.14      3.37 o
   3  -5  12       39.87       55.79      6.67 o
   4  -5  12        1.42        1.16      3.05 o
   5  -5  12       11.81       19.68      4.85 o
  -2  -4  12        1.92       24.85     11.86 o
  -1  -4  12        7.22       28.97     11.54 o
   0  -4  12       25.56       39.46     12.51 o
   1  -4  12       66.98      102.43     17.59 o
   2  -4  12       11.36       16.14      3.84 o
   3  -4  12        9.69        9.94      3.60 o
   4  -4  12      138.26      126.78      9.29 o
   5  -4  12        3.08        1.25      3.62 o
   6  -4  12       53.12       60.82      8.51 o
  -3  -3  12       15.12       13.14      8.36 o
  -2  -3  12        0.10       18.86     10.55 o
  -1  -3  12        0.00        4.31      7.67 o
   0  -3  12       21.49       14.62      8.04 o
   1  -3  12       49.04       57.84     13.06 o
   2  -3  12        5.69        5.65      3.57 o
   3  -3  12        5.87        5.12      2.68 o
   4  -3  12       32.13       27.50      5.24 o
   5  -3  12        0.17        0.00      2.48 o
   6  -3  12       40.40       33.29      6.14 o
  -3  -2  12        1.31       30.83     11.28 o
  -2  -2  12       14.92       37.26     12.33 o
  -1  -2  12       70.58       64.92     14.08 o
   0  -2  12       49.26       59.35     12.96 o
   1  -2  12       86.83       88.70     14.87 o
   2  -2  12        2.16        1.11      2.36 o
   3  -2  12        4.14        3.47      2.27 o
   4  -2  12        0.85        3.64      3.00 o
   5  -2  12        1.22        2.07      2.30 o
   6  -2  12        0.02        1.12      2.32 o
   7  -2  12       10.98       13.39      5.84 o
  -4  -1  12        0.44       14.01      8.09 o
  -3  -1  12        8.20        7.95      6.67 o
  -2  -1  12        7.39        5.07      8.57 o
  -1  -1  12       23.76       23.98      4.31 o
   0  -1  12      190.53      188.26     10.84 o
   1  -1  12       49.17       35.29      4.22 o
   2  -1  12        1.30        3.69      1.78 o
   3  -1  12        1.52        0.79      1.19 o
   4  -1  12       34.04       36.29      6.70 o
   5  -1  12        3.65        4.39      2.03 o
   6  -1  12       15.34       22.02      3.93 o
   7  -1  12        8.19        9.74      7.84 o
  -4   0  12        0.73        1.14      5.87 o
  -3   0  12       20.11       24.73      5.51 o
  -2   0  12        1.54        2.37      2.70 o
  -1   0  12       14.86       10.78      3.61 o
   0   0  12       88.70       93.94      8.30 o
   1   0  12      136.70      139.56      8.16 o
   2   0  12       32.26       28.80      4.41 o
   3   0  12       92.54       83.38      5.81 o
   4   0  12       11.18        8.30      2.50 o
   5   0  12        0.86        0.59      1.61 o
   6   0  12       21.64       17.65      3.55 o
   7   0  12        6.04        0.00      4.28 o
  -4   1  12        3.15        3.25      5.96 o
  -3   1  12       18.87       14.76      4.32 o
  -2   1  12       19.37       15.10      4.33 o
  -1   1  12        6.64        7.58      3.16 o
   0   1  12       65.23       63.41      6.86 o
   1   1  12       35.91       29.11      4.67 o
   2   1  12      398.83      380.03     12.81 o
   3   1  12       80.96       79.99      5.46 o
   4   1  12       16.35       24.06      3.42 o
   5   1  12       20.39       19.21      3.46 o
   6   1  12       23.07       26.61      5.74 o
   7   1  12        0.44        3.28      4.41 o
  -4   2  12       11.27        9.84      3.86 o
  -3   2  12       11.01        4.36      3.05 o
  -2   2  12       29.53       31.15     14.25 o
  -1   2  12       56.33       56.76      7.08 o
   0   2  12        0.18        0.00      3.86 o
   1   2  12       87.40       81.95      7.94 o
   2   2  12       14.41       12.31      2.71 o
   3   2  12      327.25      306.93     15.88 o
   4   2  12       65.81       61.39      7.60 o
   5   2  12      335.09      329.28     20.82 o
   6   2  12       25.83       20.61      4.63 o
   7   2  12       21.84       24.48      7.95 o
   8   2  12       37.25       35.26     11.12 o
  -4   3  12        1.88        0.00      4.04 o
  -3   3  12       11.35       11.07      6.68 o
  -2   3  12       27.19       50.71     10.78 o
  -1   3  12       43.40       55.19     10.20 o
   0   3  12       10.62        9.57      3.26 o
   1   3  12       73.61       67.59      7.38 o
   2   3  12       36.95       22.58      3.62 o
   3   3  12      257.87      240.73     14.47 o
   4   3  12       22.38       26.67      5.11 o
   5   3  12        5.59       16.46      4.97 o
   6   3  12        7.69        8.31      3.93 o
   7   3  12       48.28       39.97     10.89 o
  -4   4  12        6.56       15.81      8.49 o
  -3   4  12        0.91        0.53      5.37 o
  -2   4  12       64.17       42.16      9.89 o
  -1   4  12       37.78       45.65      9.69 o
   0   4  12        0.13       11.54      4.27 o
   1   4  12        0.83        0.93      2.07 o
   2   4  12       30.69       27.55      4.01 o
   3   4  12       23.19       16.71      4.27 o
   4   4  12        1.60        2.19      3.86 o
   5   4  12        1.60        2.63      2.75 o
   6   4  12      148.80      125.77     17.44 o
   7   4  12        1.62        0.00      4.28 o
  -4   5  12        0.01        0.00      6.46 o
  -3   5  12        1.22        5.58      7.10 o
  -2   5  12       18.20       21.44      8.30 o
  -1   5  12      329.36      351.06     17.97 o
   0   5  12       21.90       20.39      6.22 o
   1   5  12        0.05        0.00      2.90 o
   2   5  12       17.61       12.29      2.83 o
   3   5  12       84.16       84.70      9.31 o
   4   5  12       25.39       34.04      6.27 o
   5   5  12       49.17       44.66      7.95 o
   6   5  12      223.43      222.70     24.41 o
   7   5  12       90.19       98.77     17.54 o
  -4   6  12        0.70       10.06      8.37 o
  -3   6  12        0.11        5.42      5.60 o
  -2   6  12       10.27        7.24      3.48 o
  -1   6  12       39.64       23.35      4.93 o
   0   6  12       33.56       37.59      7.67 o
   1   6  12       63.26       61.30      8.53 o
   2   6  12        0.43        0.41      2.78 o
   3   6  12       21.40       23.12      5.22 o
   4   6  12       12.97       12.89      4.17 o
   5   6  12        1.45        0.00      5.55 o
   6   6  12       54.86       87.38     16.20 o
   7   6  12        1.46        0.47      5.45 o
  -3   7  12        1.70       11.18      4.32 o
  -2   7  12       24.60       15.95      4.42 o
  -1   7  12       60.69       45.06      6.95 o
   0   7  12        0.49        6.89      5.23 o
   1   7  12        2.21        0.00      2.91 o
   2   7  12      102.58       80.49      7.61 o
   3   7  12        2.44        5.90      3.34 o
   4   7  12       39.97       40.75      7.10 o
   5   7  12        0.35        0.00      5.26 o
   6   7  12        0.21        0.00      4.75 o
  -3   8  12        0.00        0.00      4.33 o
  -2   8  12        0.01        0.00      3.38 o
  -1   8  12        0.41        0.00      3.02 o
   0   8  12      176.12      164.37     12.70 o
   1   8  12        4.83        3.36      2.49 o
   2   8  12        2.06        4.10      2.84 o
   3   8  12        4.73        5.60      6.80 o
   4   8  12       42.91       40.91     10.48 o
   5   8  12        4.98        0.00      4.24 o
   6   8  12       14.76       13.49      7.19 o
  -2   9  12       11.09       11.97      6.62 o
  -1   9  12        1.40        0.00      2.10 o
   0   9  12        0.04        1.71      2.23 o
   1   9  12        3.16        1.41      2.74 o
   2   9  12        1.26        0.00      2.76 o
   3   9  12        1.77        0.00      4.27 o
   4   9  12        9.91       10.95      7.18 o
   5   9  12       25.11       19.29      8.63 o
  -1  10  12        0.87        0.00      7.96 o
   0  10  12       42.57       78.05     15.04 o
   1  10  12       79.55       98.78     10.01 o
   2  10  12        1.65        0.00      6.29 o
   3  10  12       13.19        6.50      5.10 o
   4  10  12        2.83        3.81      5.35 o
   1  11  12       59.41       67.63     14.08 o
   2  11  12        0.01        0.00      5.75 o
   1  -5  13        0.02        5.32      6.99 o
   2  -5  13       14.78       20.09      5.93 o
   3  -5  13       18.12       22.05      4.47 o
  -1  -4  13        9.31       11.63      8.71 o
   0  -4  13        6.91        8.86      8.18 o
   1  -4  13        0.30        5.25      6.17 o
   2  -4  13        0.42        1.90      4.21 o
   3  -4  13        0.11        1.62      2.07 o
   4  -4  13        5.22        0.68      2.05 o
   5  -4  13       15.66       14.01      4.19 o
  -2  -3  13        0.13        7.19      8.21 o
  -1  -3  13       19.18       29.12     11.92 o
   0  -3  13        0.58        0.71      5.20 o
   1  -3  13        1.21        0.00      3.57 o
   2  -3  13       12.13        9.06      4.20 o
   3  -3  13        3.50        1.47      2.28 o
   4  -3  13        7.30        6.51      2.96 o
   5  -3  13        1.42        3.92      2.86 o
   6  -3  13        0.19        0.00      2.92 o
  -2  -2  13        2.22       10.24      7.04 o
  -1  -2  13       60.20       69.56     15.54 o
   0  -2  13        0.01        8.45      5.80 o
   1  -2  13       46.77       46.22      7.53 o
   2  -2  13        8.42        7.94      3.46 o
   3  -2  13       10.60        6.37      3.26 o
   4  -2  13       25.35       27.01      5.11 o
   5  -2  13        0.60        0.00      2.83 o
   6  -2  13       17.53       14.62      4.18 o
  -3  -1  13        1.76        2.74      5.92 o
  -2  -1  13        0.01        7.73      6.89 o
  -1  -1  13       29.04       34.54     11.33 o
   0  -1  13        0.01        5.41      6.96 o
   1  -1  13      186.80      142.25     12.83 o
   2  -1  13        3.35        0.06      2.55 o
   3  -1  13        0.51        0.00      2.00 o
   4  -1  13      140.69      150.09     11.14 o
   5  -1  13        5.84        4.56      2.63 o
   6  -1  13       42.16       41.86      6.76 o
   7  -1  13       27.83       44.84      9.62 o
  -3   0  13        3.24        8.83      5.47 o
  -2   0  13        0.01        0.00      3.16 o
  -1   0  13       30.68       37.66      5.76 o
   0   0  13       37.14       29.58      5.24 o
   1   0  13        0.11        0.00      3.50 o
   2   0  13      117.11      112.82      8.84 o
   3   0  13       13.55       10.28      2.37 o
   4   0  13        0.86        6.13      2.73 o
   5   0  13       26.36       31.01      5.99 o
   6   0  13       31.19       13.60      4.33 o
   7   0  13       26.72       19.94      5.06 o
  -3   1  13        4.29       10.55      3.69 o
  -2   1  13        1.38        3.68      3.07 o
  -1   1  13       36.55       54.58      7.49 o
   0   1  13        0.01        0.00      2.90 o
   1   1  13       24.98       34.13      5.53 o
   2   1  13        0.03        1.62      2.24 o
   3   1  13        0.02        0.00      1.53 o
   4   1  13      259.11      289.18     26.35 o
   5   1  13       23.47       19.82      4.77 o
   6   1  13       94.12      117.45     11.78 o
   7   1  13        0.01        0.00      5.87 o
  -3   2  13       18.78        8.65      3.86 o
  -2   2  13       46.47       58.85      7.99 o
  -1   2  13        1.76        1.83     13.07 o
   0   2  13        0.35        1.00      5.14 o
   1   2  13       20.46       22.08      5.02 o
   2   2  13       68.83       79.79      6.59 o
   3   2  13        9.10        5.91      2.62 o
   4   2  13        7.40       16.64      4.27 o
   5   2  13       75.67      104.64     10.87 o
   6   2  13       39.03       52.00      8.22 o
   7   2  13       67.68       94.17     15.69 o
  -3   3  13        0.22        0.00      4.08 o
  -2   3  13        0.67       11.56      6.42 o
  -1   3  13        3.25        4.14      3.59 o
   0   3  13        7.28        1.56      3.28 o
   1   3  13        3.02        0.75      1.93 o
   2   3  13       33.03       33.96      4.48 o
   3   3  13       22.93       20.94      5.21 o
   4   3  13       15.46       12.54      3.71 o
   5   3  13      204.22      229.60     16.12 o
   6   3  13       38.03       41.05      8.20 o
   7   3  13      129.72      146.11     19.98 o
  -3   4  13        0.29        0.00      6.05 o
  -2   4  13       39.40       25.27      7.37 o
  -1   4  13       51.81       84.02      9.48 o
   0   4  13        5.98        6.22      3.27 o
   1   4  13        9.91        4.98      3.47 o
   2   4  13       74.94       66.60      6.61 o
   3   4  13        2.63        5.38      2.77 o
   4   4  13        7.32        1.96      2.87 o
   5   4  13       29.87       23.23      5.85 o
   6   4  13        6.94       11.66      6.74 o
   7   4  13        4.47       20.20      8.90 o
  -3   5  13        3.80        8.41      6.43 o
  -2   5  13        1.49        1.36      3.78 o
  -1   5  13       10.72       16.83      6.61 o
   0   5  13       59.66       51.72      7.68 o
   1   5  13        4.52        0.00      2.81 o
   2   5  13       38.35       38.93      5.28 o
   3   5  13      116.13      101.77     10.38 o
   4   5  13        2.62        2.24      2.86 o
   5   5  13       28.96       22.84      6.06 o
   6   5  13       10.31        4.57      6.15 o
   7   5  13       33.75       37.46     11.25 o
  -3   6  13        4.95       18.59      9.00 o
  -2   6  13        0.56        3.45      3.05 o
  -1   6  13        6.03        7.46      7.26 o
   0   6  13        0.06        9.31      4.24 o
   1   6  13       26.51       34.58      5.91 o
   2   6  13        7.96        9.15      2.51 o
   3   6  13        9.30        9.32      4.01 o
   4   6  13        0.07        0.00      3.59 o
   5   6  13        7.39        2.31      3.18 o
   6   6  13        4.64        3.91      4.85 o
  -3   7  13       22.37       34.40      6.83 o
  -2   7  13        0.02        0.18      3.02 o
  -1   7  13       27.76       37.10      7.46 o
   0   7  13       95.80      107.13     10.85 o
   1   7  13       70.54       70.41      8.68 o
   2   7  13        1.72        0.34      2.45 o
   3   7  13        9.52        8.08      3.34 o
   4   7  13       28.87       38.21     11.28 o
   5   7  13        0.16        0.00      6.21 o
   6   7  13        2.39        4.51      6.25 o
  -2   8  13        0.34        7.03      3.52 o
  -1   8  13        0.08        0.00      6.07 o
   0   8  13       92.35      117.36     11.27 o
   1   8  13        5.04        5.38      2.98 o
   2   8  13       40.03       53.13      6.53 o
   3   8  13        3.46        1.25      5.13 o
   4   8  13       41.40       39.13     11.49 o
   5   8  13       17.66       19.24      8.69 o
  -1   9  13        0.72        4.28      5.70 o
   0   9  13        1.59        3.55      4.60 o
   1   9  13       20.85       36.01      6.49 o
   2   9  13        0.25        1.11      3.01 o
   3   9  13       13.42        6.42      3.50 o
   4   9  13        0.69       11.17      6.82 o
   0  10  13        0.01       13.31      7.51 o
   1  10  13        0.69        6.89      3.50 o
   2  10  13        0.98        0.81      4.24 o
   3  10  13        6.49        4.44      5.85 o
   2  -4  14        0.30        0.26      2.90 o
   0  -3  14        0.65        0.00      5.64 o
   1  -3  14        3.81        1.99      5.74 o
   2  -3  14        7.59       11.39      4.57 o
   3  -3  14        5.49        1.95      8.52 o
   4  -3  14        3.95       11.58      5.12 o
  -1  -2  14        1.81       12.34      8.33 o
   0  -2  14       10.24       16.37      8.79 o
   1  -2  14        1.71        0.00      3.59 o
   2  -2  14       26.99       31.95      8.64 o
   3  -2  14       92.77      124.77     17.25 o
   4  -2  14        0.05        0.00      6.68 o
   5  -2  14       57.86       85.50     15.06 o
  -2  -1  14        4.39        9.97      7.24 o
  -1  -1  14        1.66        0.11      5.35 o
   0  -1  14       12.91       14.02      7.68 o
   1  -1  14       66.25       78.82     10.26 o
   2  -1  14       17.53        9.56      4.84 o
   3  -1  14       56.16       72.81     13.37 o
   4  -1  14        0.63        0.00      4.47 o
   5  -1  14      138.96      157.79     20.24 o
   6  -1  14       46.81       46.21     11.58 o
  -2   0  14        0.00        3.70      7.03 o
  -1   0  14        2.65        0.00      6.32 o
   0   0  14        9.68        9.92      5.02 o
   1   0  14       12.92        8.35      3.75 o
   2   0  14       22.52       24.81      7.70 o
   3   0  14        1.56        0.00      3.08 o
   4   0  14       41.58       59.78     12.72 o
   5   0  14        8.80        4.13      4.72 o
   6   0  14       46.59       55.61     13.19 o
  -2   1  14        2.66        0.00      4.36 o
  -1   1  14        4.58        0.00      4.57 o
   0   1  14        6.31        0.00      3.49 o
   1   1  14       53.14       58.18      7.23 o
   2   1  14        0.31        0.47      2.45 o
   3   1  14       87.76       96.18      7.09 o
   4   1  14        1.82        2.01      2.23 o
   5   1  14       50.59       47.78      7.37 o
   6   1  14        0.04        0.94      3.17 o
  -2   2  14       89.07      115.03     11.24 o
  -1   2  14        1.48        0.00      7.14 o
   0   2  14        0.06        3.58      3.78 o
   1   2  14       41.74       60.19      7.67 o
   2   2  14       16.04        9.66      3.24 o
   3   2  14       13.03       17.82      3.67 o
   4   2  14       21.60       19.63      4.82 o
   5   2  14       41.99       53.37      7.99 o
   6   2  14       53.26       52.52      8.53 o
  -3   3  14        3.21        0.00      4.70 o
  -2   3  14       22.64       20.47      8.39 o
  -1   3  14       46.18       46.42      9.98 o
   0   3  14       15.09       17.46      4.83 o
   1   3  14       16.71       31.97      6.04 o
   2   3  14        0.01        0.40      2.72 o
   3   3  14        0.87        0.51      2.13 o
   4   3  14        7.70        7.02      3.32 o
   5   3  14       31.97       36.50      6.72 o
   6   3  14       14.25       19.92      6.01 o
  -2   4  14        5.97       12.61      7.37 o
  -1   4  14       96.50      120.14     11.47 o
   0   4  14       13.46       10.44      5.92 o
   1   4  14        2.44        6.17      2.73 o
   2   4  14       36.53       35.41      6.25 o
   3   4  14       21.14       27.87      4.35 o
   4   4  14       32.30       29.40      5.99 o
   5   4  14       35.77       50.48      8.22 o
   6   4  14        4.57        4.04      3.48 o
  -2   5  14        0.42        9.57      4.42 o
  -1   5  14        0.96        4.38      3.16 o
   0   5  14       44.83       33.30      6.24 o
   1   5  14        0.15        0.58      3.00 o
   2   5  14       18.35       18.98      5.17 o
   3   5  14       94.48       98.43      8.50 o
   4   5  14        0.58        0.00      4.74 o
   5   5  14       23.04       37.50      7.56 o
   6   5  14       21.26       29.26      9.79 o
  -2   6  14        3.85        3.90      3.22 o
  -1   6  14        4.67        0.01      3.37 o
   0   6  14       63.89       72.26      9.31 o
   1   6  14        1.93        0.00      7.61 o
   2   6  14        1.11        7.63      4.01 o
   3   6  14       17.76       18.17      4.12 o
   4   6  14       13.94       20.64      5.63 o
   5   6  14        6.58        3.17      3.89 o
   6   6  14        2.53        7.71      6.70 o
  -2   7  14        7.61        8.64      3.44 o
  -1   7  14        1.03        3.29      3.29 o
   0   7  14        6.86       18.61      4.80 o
   1   7  14        7.22        8.19      3.93 o
   2   7  14       19.96       26.01      6.65 o
   3   7  14       82.86       92.37     13.36 o
   4   7  14        7.16       10.19      4.41 o
   5   7  14       27.32       57.72     12.95 o
  -1   8  14        2.44        0.00      2.81 o
   0   8  14       33.85       54.32      8.24 o
   1   8  14       20.72        7.74      3.22 o
   2   8  14       12.52       14.13      4.67 o
   3   8  14       66.60       77.71      8.55 o
   4   8  14        8.62       14.46      5.38 o
   5   8  14       12.79       18.83      8.75 o
   0   9  14        1.17        1.94      4.15 o
   1   9  14        9.86       17.63      5.22 o
   2   9  14        7.76        9.03      3.50 o
   3   9  14       23.16       27.82      5.36 o
   1  -2  15        5.70        4.54      4.31 o
   2  -2  15       31.07       45.68      8.42 o
   3  -2  15        4.85       17.82      6.48 o
   0  -1  15        0.36        0.00      6.64 o
   1  -1  15        0.60        4.74      4.41 o
   2  -1  15       23.32       23.32      5.98 o
   3  -1  15        8.68        9.43      6.42 o
   4  -1  15        0.10       11.23      6.06 o
  -1   0  15        0.13        0.00      5.46 o
   0   0  15        3.72        3.04      7.21 o
   1   0  15       49.63       37.04      8.94 o
   2   0  15        5.65        1.23      3.66 o
   3   0  15        8.26        5.00      4.82 o
   4   0  15       86.46       92.83     16.29 o
   5   0  15        2.94        0.48      6.13 o
  -1   1  15        1.00        0.69      6.87 o
   0   1  15        7.31        8.91      5.39 o
   1   1  15        5.83        9.01      6.19 o
   2   1  15       35.26       41.17     10.37 o
   3   1  15       11.91        9.59      6.12 o
   4   1  15       32.97       56.39     12.35 o
   5   1  15       46.80       47.08     11.47 o
  -1   2  15        0.82        7.33      5.30 o
   0   2  15       12.20       22.32      5.85 o
   1   2  15        9.33       10.56      3.73 o
   2   2  15       13.93       19.01      4.76 o
   3   2  15        0.58        0.05      3.26 o
   4   2  15       29.36       38.97      6.79 o
   5   2  15        5.83        9.20      3.82 o
   6   2  15       14.78       21.07      5.92 o
  -1   3  15       12.07        7.18      8.57 o
   0   3  15        1.09        0.00      3.14 o
   1   3  15       87.01      125.29     11.81 o
   2   3  15        0.36        0.64      2.39 o
   3   3  15       33.38       41.00      5.46 o
   4   3  15        6.65        3.49      4.52 o
   5   3  15        6.02       10.60      4.38 o
   6   3  15       51.70       48.99      8.49 o
  -1   4  15       75.68       91.36     10.70 o
   0   4  15        0.28        2.82      2.94 o
   1   4  15       33.16       47.55      7.55 o
   2   4  15       15.70       23.58     10.37 o
   3   4  15       13.25       19.72      3.91 o
   4   4  15      122.88      151.14     13.47 o
   5   4  15        7.50        7.40      3.56 o
  -1   5  15        7.08       12.28      5.00 o
   0   5  15        0.37        0.00      2.80 o
   1   5  15       20.83       29.02      6.25 o
   2   5  15       92.12      109.76     11.14 o
   3   5  15       12.69        8.12      3.99 o
   4   5  15       40.22       65.30     12.28 o
   5   5  15       10.90       17.56      5.40 o
  -1   6  15        2.01        1.81      2.93 o
   0   6  15        6.79       12.57      8.98 o
   1   6  15        0.80        0.00      2.95 o
   2   6  15        0.74        5.99      3.52 o
   3   6  15        7.65        4.48      3.02 o
   4   6  15        0.09        4.55      3.10 o
   5   6  15        0.01        0.00      2.88 o
   0   7  15        1.42        3.85      3.60 o
   1   7  15        1.43        5.69      3.41 o
   2   7  15        3.99        2.63      2.51 o
   3   7  15        3.60        8.07      2.97 o
   4   7  15        2.22        4.25      4.05 o
   1   8  15        8.95       16.61      5.16 o
   2   8  15       10.20        8.88      3.70 o
   3   8  15        0.59        5.09      4.89 o
   2   0  16        1.17       17.06      7.90 o
   3   0  16       12.65       13.89      7.22 o
   1   1  16        0.12        7.17      5.82 o
   2   1  16        2.33       15.67      7.13 o
   3   1  16       40.14       40.58     10.14 o
   4   1  16        6.34       10.61      6.89 o
   0   2  16       14.80       21.69      8.42 o
   1   2  16        6.88        6.31      5.02 o
   2   2  16       12.78       10.14      6.45 o
   3   2  16       29.58       36.75     10.15 o
   4   2  16        1.50        7.80      6.27 o
   0   3  16       18.22       27.63      8.13 o
   1   3  16        1.57        7.64      6.13 o
   2   3  16        8.65        9.02      3.40 o
   3   3  16        1.69        3.84      2.61 o
   4   3  16        0.82        4.59      2.28 o
   0   4  16        1.67        4.60      2.81 o
   1   4  16        1.92        0.00      4.07 o
   2   4  16        1.22        6.15      3.67 o
   3   4  16       12.35        8.35      3.42 o
   4   4  16        0.03        0.00      2.23 o
   0   5  16        0.02        0.00      2.85 o
   1   5  16        0.09        0.00      4.06 o
   2   5  16       13.37       17.47      4.63 o
   3   5  16       10.98        9.54      3.22 o
   4   5  16        7.84       10.33      4.49 o
   1   6  16        3.57        3.55      2.74 o
   2   6  16        2.68        6.09      3.93 o
   3   6  16        4.30        9.61      3.18 o
 
